# Supplementary material for: Single-molecule FRET unmasks structural subpopulations and crucial molecular events during FUS low-complexity domain phase separation
Source: Nat Commun. 2023 Nov 13;14:7331. doi: 10.1038/s41467-023-43225-y (PMC10643395; doi:10.1038/s41467-023-43225-y)
Supplement: Supplementary file 4 — Source data [file 41467_2023_43225_MOESM4_ESM.xlsx]

## Sheet: Cover
													Source Data File
							Single-molecule FRET unmasks structural subpopulations and crucial molecular events during FUS low-complexity domain phase separation
								Ashish Joshi, Anuja Walimbe, Anamika Avni, Sandeep K. Rai, Lisha Arora, Snehasis Sarkar, and Samrat Mukhopadhyay

## Sheet: Figure 1
	Figure 1
1d										1e				1g				1i																	1j	Normalized intensity					1m	Pre-bleach Intensity			Post-bleach Intensity				1n
	Ordered Proteins		Disordered Proteins	Mean net charge	FUS-LC					Residue	PONDR score			Wavelength (nm)	Ellipticity			Time (s)	Normalized Intensity												Mean	SD			Wavelength (nm)	S86C	S108C	S148C			Distance (µm)	Green	Red	Distance (µm)	Green	Red			86C
0.4762	0.0534	0.2771	0.4	0.3337	0.0122	0.4043	0			1	0.93315			190	-5.70025			0	0.89031	0.93457	0.89284	0.8981	0.9647	0.94552	0.9418	1	0.89192	0.88465	0.97647	0.81033	0.91927	0.05142			505	0.62031	0.44918	0.55494			0	3	7	0	3	4			53.042
0.4129	0.0645	0.3483	0	--		0.4954	0.25			2	0.45334			191	-6.86149			0.64437	0.91279	0.93301	0.89737	0.92675	0.92112	0.94469	0.98024	0.94416	0.87612	0.90727	0.94669	0.84064	0.91924	0.03655			506	0.6659	0.4772	0.61293			0.08781	3	4	0.08781	3	4			55.662
0.4572	0.0092	0.4212	0.1213	--		0.5865	0.5			3	0.49342			192	-7.90423			1.32051	0.93006	0.92229	0.87542	0.88147	0.94501	1	0.9691	0.97528	0.8336	0.87044	0.9495	0.82239	0.91455	0.05723			507	0.71761	0.51554	0.6551			0.17563	3	4	0.17563	3	4			56.006
0.4562	0.0079	0.383	0.0847			0.6777	0.75			4	0.57914			193	-9.07536			1.96487	0.8469	0.89594	0.8949	0.90149	0.96618	0.96678	0.92968	0.94713	0.8624	0.8886	0.97794	0.83688	0.90957	0.04797			508	0.75476	0.53457	0.70743			0.26344	3	4	0.26344	3	4			55.453
0.5198	0.0091	0.5055	0.1604	--		0.7688	1			5	0.6015			194	-9.3454			2.6569	0.88504	0.93287	0.90041	0.91933	0.97869	0.95957	0.96137	0.95995	0.8367	0.91312	0.93326	0.82855	0.91741	0.04818			509	0.80005	0.56934	0.7506			0.35126	3	4	0.35126	3	4			55.033
0.4717	0.0189	0.4645	0.1613	--			--			6	0.5415			195	-9.82126			6.15388	0	0	0	0	0	0	0	0	0	0	0	0	0	0			510	0.82936	0.5913	0.79367			0.43907	3	4	0.43907	3	4			55.249
0.4331	0.0102	0.4099	0.1622	--			--			7	0.56981			196	-10.3151			6.81413	0.1161	0.06188	0.08206	0.09211	0.07204	0.06215	0.11321	0.07233	0.07902	0.0912	0.08796	0.06471	0.0829	0.01821			511	0.86281	0.6165	0.83947			0.52688	3	4	0.52688	3	4			56.918
0.4362	0.0461	0.1843	0.5902	--			--			8	0.59353			197	-10.6752			7.45849	0.16581	0.13174	0.13588	0.14487	0.12362	0.11716	0.14193	0.12915	0.16981	0.15693	0.14619	0.13263	0.14131	0.01633			512	0.88888	0.64764	0.87104			0.6147	3	4	0.6147	3	4			55.754
0.4533	0.0103	0.3499	0.1672	--			--			9	0.60779			198	-10.2734			8.10286	0.28703	0.16871	0.19645	0.16192	0.18577	0.17431	0.18588	0.18229	0.21125	0.1931	0.17577	0.15728	0.18998	0.03408			513	0.92086	0.6652	0.90474			0.70251	3	4	0.70251	3	4			55.669
0.4616	0.038	0.352	0.027	--			--			10	0.62405			199	-9.95332			8.73134	0.34625	0.22589	0.23367	0.20991	0.2281	0.21849	0.21421	0.21063	0.25168	0.24073	0.24615	0.21241	0.23651	0.03736			514	0.95427	0.67887	0.92944			0.79033	3	4	0.79033	3	4			55.81
0.5079	0.0536	0.332	0.2157	--			--			11	0.66593			200	-9.33933			9.3757	0.43264	0.27838	0.26867	0.24038	0.2696	0.25714	0.25068	0.24958	0.29346	0.29361	0.26108	0.25006	0.27877	0.05136			515	0.94711	0.69544	0.95515			0.87814	3	4	0.87814	3	4			56.217
0.4688	0.0103	0.3734	0.2029	--			--			12	0.7031			201	-8.91872			10.0201	0.33688	0.29601	0.29528	0.2811	0.2898	0.26413	0.31172	0.30487	0.32944	0.32012	0.28067	0.27714	0.29893	0.02228			516	0.95368	0.70755	0.97638			0.96595	3	4	0.96595	3	4			55.79
0.5177	0.0164	0.3472	0.0542	--			--			13	0.74662			202	-8.25769			10.6644	0.4416	0.33219	0.33552	0.31948	0.30327	0.31498	0.33563	0.29673	0.36208	0.32707	0.37411	0.30276	0.33712	0.04022			517	0.96086	0.70851	0.98285			1.05377	3	4	1.05377	3	4			56.94
0.4523	0.0235	0.4465	0.0514	--			--			14	0.79123			203	-7.86063			11.3406	0.48695	0.33036	0.3492	0.33656	0.36006	0.3247	0.33584	0.34714	0.37525	0.38124	0.35782	0.33881	0.36033	0.04348			518	0.96657	0.71159	0.99125			1.14158	3	4	1.14158	3	4			50.99
0.4813	0.049	0.3841	0.1183	--			--			15	0.85785			204	-7.31562			11.9849	0.49268	0.37663	0.37623	0.34594	0.37733	0.37413	0.37504	0.34436	0.37859	0.37645	0.40709	0.34297	0.38062	0.0397			519	0.96462	0.70795	1			1.22939	3	4	1.22939	3	4			50.39
0.4253	0.0039	0.4064	0.1308	--			--			16	0.88968			205	-6.85934			12.6134	0.50345	0.40376	0.41996	0.38175	0.39514	0.39542	0.39811	0.39446	0.39735	0.39769	0.42011	0.39676	0.40866	0.0317			520	0.96831	0.70619	0.99395			1.31721	3	2	1.31721	6	4			50.61
0.4869	0.0081	0.444	0.0103	--			--			17	0.92179			206	-6.19428			13.2578	0.44107	0.44675	0.40254	0.37765	0.42474	0.40903	0.40937	0.40289	0.41658	0.42044	0.42015	0.38884	0.41334	0.01967			521	0.94455	0.70565	0.98514			1.40502	3	4	1.40502	3	4			50.36
0.4798	0.082	0.3548	0.0833	--			--			18	0.95389			207	-5.49464			13.9498	0.49994	0.44972	0.43482	0.39486	0.4215	0.40612	0.465	0.41651	0.4218	0.42636	0.45723	0.40469	0.43321	0.03004			522	0.92935	0.70137	0.98387			1.49284	3	4	1.49284	3	4			50.87
0.4227	0.0699	0.3861	0.1607	--			--			19	0.98004			208	-4.8551			14.6418	0.53805	0.50017	0.44582	0.43956	0.42436	0.42811	0.44678	0.43365	0.45098	0.44379	0.44674	0.43706	0.45292	0.03293			523	0.92538	0.68658	0.97885			1.58065	3	4	1.58065	22	4			50.14
0.4674	0.0134	0.3777	0.1465	--			--			20	0.97893			209	-4.45495			15.318	0.54918	0.51306	0.49559	0.44733	0.43067	0.44478	0.45954	0.42941	0.46856	0.4456	0.47561	0.43543	0.46623	0.03679			524	0.8946	0.67035	0.96192			1.66846	10	11	1.66846	2	4
0.4851	0.0155	0.4579	0	--			--			21	0.98471			210	-4.11096			15.9624	0.57698	0.48233	0.49312	0.46116	0.47172	0.4571	0.49319	0.50671	0.506	0.47124	0.49483	0.46694	0.49011	0.0321			525	0.89451	0.66597	0.94377			1.75628	3	4	1.75628	3	4
0.4484	0.1067	0.4266	0.0361							22	0.99211			211	-3.78467			16.6067	0.60553	0.5374	0.48827	0.4642	0.45595	0.47808	0.49027	0.49643	0.48836	0.48436	0.5061	0.46583	0.49673	0.04038			526	0.85953	0.65004	0.92548			1.84409	3	3	1.84409	3	4
0.4383	0.0224	0.4036	0.0045							23	0.99274			212	-3.40865			17.2829	0.57861	0.56507	0.50354	0.50868	0.51507	0.48723	0.53728	0.50523	0.48521	0.48758	0.54344	0.50382	0.5184	0.03093			527	0.83579	0.6329	0.90401			1.93191	3	6	1.93191	3	4
0.4715	0.0042	0.4348	0.1774							24	0.99337			213	-3.2492			17.9749	0.56392	0.52777	0.51824	0.48568	0.52998	0.49844	0.51799	0.49402	0.48918	0.48256	0.51468	0.53091	0.51278	0.02391			528	0.80029	0.61116	0.88423			2.01972	3	4	2.01972	21	4
0.4355	0.0351	0.4346	0.0194							25	0.99378			214	-3.01042			18.651	0.62595	0.53379	0.53261	0.51402	0.50317	0.4872	0.50431	0.52929	0.52818	0.52679	0.53035	0.52499	0.52839	0.03398			529	0.79111	0.60305	0.86273			2.10753	3	9	2.10753	3	4
0.4296	0.0069	0.4061	0.0183							26	0.99397			215	-2.94916			19.2954	0.59119	0.55511	0.53164	0.5001	0.53417	0.53011	0.57849	0.5093	0.5187	0.54112	0.54165	0.54062	0.53935	0.02614			530	0.77451	0.58358	0.84028			2.19535	3	4	2.19535	3	4
0.4471	0.0521	0.4037	0.0769							27	0.99415			216	-2.73791			19.9239	0.57148	0.59004	0.53963	0.52202	0.51934	0.52455	0.55721	0.55506	0.56829	0.56162	0.54942	0.56402	0.55189	0.02183			531	0.7412	0.57436	0.81258			2.28316	3	15	2.28316	3	3
0.3663	0.0375	0.4281	0.1319							28	0.99228			217	-2.62582			20.5682	0.57617	0.60847	0.54167	0.52789	0.54139	0.51771	0.572	0.54698	0.53289	0.54241	0.57412	0.5597	0.55345	0.0255			532	0.71415	0.56366	0.79234			2.37098	3	14	2.37098	13	4
0.4655	0.0231	0.3741	0.2							29	0.99139			218	-2.38578			21.1967	0.6317	0.57862	0.57477	0.52462	0.54935	0.53596	0.58304	0.54428	0.54319	0.5687	0.56486	0.55082	0.56249	0.02831			533	0.68738	0.54085	0.76892			2.45879	3	4	2.45879	3	4
0.4735	0.0899	0.4051	0.1852							30	0.99077			219	-2.27232			21.8411	0.58528	0.58851	0.55929	0.53929	0.5869	0.55916	0.59713	0.58602	0.55745	0.57657	0.54291	0.55797	0.56971	0.01933			534	0.67702	0.52723	0.74378			2.5466	3	4	2.5466	3	4
0.4795	0.0113	0.3952	0.067							31	0.98875			220	-1.98347			22.4855	0.60672	0.6142	0.61455	0.55504	0.57574	0.55597	0.60599	0.58966	0.55454	0.57495	0.57372	0.58481	0.58382	0.02261			535	0.643	0.51359	0.71862			2.63442	3	4	2.63442	3	4
0.4573	0.011	0.2993	0.1121							32	0.98639			221	-1.91511			23.1775	0.66136	0.6031	0.58195	0.56498	0.56497	0.59443	0.64994	0.60041	0.56642	0.56086	0.58905	0.59954	0.59475	0.03237			536	0.62403	0.49109	0.70005			2.72223	3	8	2.72223	3	5
0.558	0.0435	0.3766	0.3478							33	0.98646			222	-1.67581			23.8536	0.67504	0.63746	0.59751	0.57897	0.57273	0.57755	0.61863	0.60736	0.61211	0.58661	0.61526	0.59767	0.60641	0.02892			537	0.59085	0.47407	0.67335			2.81005	3	14	2.81005	3	4
0.4079	0	0.4479	0.0394							34	0.98646			223	-1.48701			24.5456	0.67715	0.65831	0.57794	0.58743	0.58473	0.55612	0.64106	0.63226	0.58947	0.61284	0.64361	0.60949	0.6142	0.03659			538	0.58503	0.46068	0.64936			2.89786	3	22	2.89786	21	4
0.4611	0.0148	0.3658	0.0869							35	0.98659			224	-1.23556			25.2218	0.6414	0.65593	0.58353	0.57104	0.60374	0.57471	0.63899	0.62908	0.55719	0.58314	0.60416	0.63798	0.60674	0.03303			539	0.55468	0.4437	0.62881			2.98567	30	15	2.98567	26	4
0.4997	0.0194	0.3377	0.0049							36	0.98668			225	-1.21453			25.8662	0.68171	0.66768	0.59024	0.60467	0.58905	0.60005	0.6413	0.63567	0.58259	0.57814	0.63119	0.6681	0.62253	0.03664			540	0.53654	0.42722	0.60952			3.07349	2	5	3.07349	44	6
0.463	0.0316	0.372	0.0387							37	0.98641			226	-1.09012			26.5105	0.61344	0.67792	0.61691	0.59387	0.60823	0.59236	0.63842	0.65729	0.61388	0.65901	0.64795	0.63523	0.62954	0.02731			541	0.51719	0.41843	0.5868			3.1613	28	32	3.1613	91	7
0.5177	0.0089	0.2656	0.2549							38	0.98621			227	-0.98641			27.139	0.61024	0.7032	0.60243	0.62776	0.60767	0.62328	0.67941	0.64891	0.61848	0.60003	0.63306	0.63202	0.63221	0.0314			542	0.50915	0.40413	0.56831			3.24911	3	30	3.24911	11	16
0.4862	0.0687	0.4258	0.131							39	0.98615			228	-0.7632			27.7834	0.67911	0.67073	0.60134	0.63007	0.61563	0.62754	0.69317	0.63895	0.59369	0.62081	0.67562	0.67646	0.64359	0.03384			543	0.4864	0.39414	0.54589			3.33693	20	25	3.33693	14	4
0.4779	0.0548	0.4279	0.0857							40	0.98404			229	-0.72001			28.4118	0.71715	0.73219	0.61372	0.61679	0.63192	0.62673	0.68789	0.66496	0.6327	0.63646	0.66357	0.67772	0.65848	0.03906			544	0.46756	0.38317	0.52898			3.42474	40	49	3.42474	22	14
0.4315	0.0162	0.4557	0.027							41	0.98642			230	-0.72644			29.0562	0.71768	0.70829	0.64898	0.6492	0.66404	0.63852	0.67961	0.67732	0.64252	0.66837	0.6505	0.6948	0.66998	0.02618			545	0.45146	0.36399	0.51258			3.51256	2	41	3.51256	48	12
0.504	0.0083	0.4039	0.068							42	0.98316			231	-0.715			29.7482	0.64601	0.7279	0.64781	0.6108	0.64241	0.62526	0.69142	0.63518	0.6448	0.64866	0.6676	0.66432	0.65435	0.03097			546	0.44942	0.36026	0.50215			3.60037	22	23	3.60037	16	4
0.4551	0.0438	0.4301	0.0583							43	0.98087			232	-0.60925			30.4403	0.73515	0.72215	0.64348	0.62994	0.65115	0.62474	0.69342	0.67044	0.62773	0.67165	0.67926	0.70405	0.6711	0.03723			547	0.42915	0.34798	0.47913			3.68818	3	45	3.68818	31	13
0.4457	0.0224	0.4319	0.0444							44	0.97915			233	-0.66793			31.1164	0.76048	0.71965	0.65486	0.62086	0.65501	0.64095	0.70156	0.71615	0.65027	0.6553	0.68475	0.70767	0.68063	0.04087			548	0.4224	0.33547	0.47069			3.776	26	37	3.776	77	3
0.4893	0.0256	0.4221	0.0169							45	0.97257			234	-0.74597			31.7608	0.62712	0.77017	0.66955	0.63895	0.65625	0.63345	0.72596	0.68514	0.63575	0.68872	0.69152	0.68846	0.67592	0.04224			549	0.40859	0.32667	0.45183			3.86381	20	33	3.86381	2	4
0.4957	0.0123	0.411	0.0855							46	0.97258			235	-0.68877			32.4528	0.69469	0.71636	0.65918	0.64613	0.666	0.61872	0.71006	0.7286	0.63395	0.6573	0.70364	0.68399	0.67655	0.03491			550	0.39461	0.32013	0.43952			3.95163	3	45	3.95163	56	3
0.4464	0.0062	0.3845	0.0351							47	0.97241			236	-0.63897			33.1289	0.72955	0.74395	0.66935	0.64783	0.69392	0.65901	0.76413	0.72832	0.6619	0.67359	0.7309	0.67081	0.69777	0.03931			551	0.38286	0.31265	0.42757			4.03944	10	49	4.03944	49	3
0.4812	0.0353	0.4285	0.1707							48	0.97294			237	-0.70574			33.7733	0.6953	0.72898	0.69734	0.65721	0.67288	0.6545	0.73285	0.72634	0.70141	0.70774	0.6885	0.73886	0.70016	0.02858			552	0.36996	0.30746	0.41365			4.12725	25	36	4.12725	77	4
0.5016	0.0093	0.4358	0.1224							49	0.97714			238	-0.6991			34.4177	0.72115	0.7417	0.6696	0.6699	0.66438	0.68757	0.72227	0.71581	0.68226	0.67478	0.70625	0.70105	0.69639	0.02526			553	0.36901	0.30087	0.40187			4.21507	14	73	4.21507	31	4
0.4762	0	0.4163	0.0933							50	0.97709			239	-0.60591			35.1097	0.74722	0.76317	0.67607	0.6331	0.69615	0.66831	0.74232	0.73021	0.66024	0.70593	0.70502	0.75088	0.70655	0.04124			554	0.35134	0.28157	0.3901			4.30288	13	61	4.30288	96	6
0.4343	0.1321	0.4144	0.1385							51	0.98013			240	-0.57392			35.7858	0.77482	0.78317	0.67212	0.67699	0.67473	0.65636	0.7723	0.7469	0.70164	0.70874	0.71075	0.72217	0.71672	0.04382			555	0.34641	0.28528	0.37867			4.3907	21	41	4.3907	59	4
0.4577	0.0216	0.3995	0							52	0.98216			241	-0.56362			36.4302	0.69968	0.76066	0.68263	0.66976	0.67484	0.64871	0.72252	0.70041	0.64851	0.70735	0.75454	0.73325	0.70024	0.03748			556	0.34176	0.27105	0.37147			4.47851	3	34	4.47851	153	15
0.437	0.0135	0.4168	0.0189							53	0.979			242	-0.53639			37.0746	0.73125	0.7969	0.71691	0.66334	0.71948	0.69189	0.74601	0.76427	0.70762	0.73092	0.76434	0.74647	0.73162	0.03568			557	0.32794	0.27047	0.36264			4.56632	69	36	4.56632	16	4
0.4849	0	0.4394	0.1765							54	0.97923			243	-0.49928			37.7189	0.77502	0.78066	0.68392	0.63937	0.70683	0.66658	0.74404	0.75615	0.70743	0.68894	0.71346	0.77267	0.71959	0.04608			558	0.32739	0.26436	0.3526			4.65414	60	19	4.65414	52	6
0.4799	0.0452									55	0.9751			244	-0.46378			38.3474	0.73561	0.80483	0.71151	0.68253	0.69771	0.69373	0.75204	0.71548	0.70781	0.73386	0.74322	0.7384	0.72639	0.03286			559	0.30975	0.26361	0.34263			4.74195	0	43	4.74195	44	12
0.4659	0.0171									56	0.96967			245	-0.42224			38.9918	0.72242	0.75571	0.70109	0.69384	0.73722	0.67968	0.78214	0.76207	0.69486	0.71622	0.76645	0.75426	0.7305	0.03375			560	0.31867	0.25598	0.33526			4.82977	59	68	4.82977	67	8
0.3643	0.0328									57	0.9653			246	-0.44238			39.6203	0.65202	0.76977	0.75567	0.68861	0.73646	0.69356	0.75598	0.74622	0.71097	0.69432	0.75592	0.74512	0.72538	0.03646			561	0.30048	0.24446	0.327			4.91758	56	60	4.91758	153	4
0.478	0.0344									58	0.96459			247	-0.46282			40.3123	0.74908	0.77611	0.70052	0.69202	0.73172	0.71472	0.7676	0.75669	0.71832	0.68928	0.75715	0.75785	0.73425	0.03053			562	0.28899	0.23736	0.31446			5.00539	33	56	5.00539	39	13
0.465	0.0135									59	0.96439			248	-0.37448			40.9884	0.70037	0.8177	0.71557	0.70609	0.74312	0.69845	0.76376	0.76589	0.72296	0.74413	0.76155	0.80463	0.74535	0.03923			563	0.28322	0.23872	0.30935			5.09321	20	51	5.09321	27	18
0.457	0.0265									60	0.96424			249	-0.35327			41.6328	0.72125	0.80317	0.70224	0.70967	0.73342	0.72019	0.75959	0.73459	0.71696	0.74907	0.72827	0.76424	0.73689	0.02822			564	0.27585	0.22743	0.29711			5.18102	35	22	5.18102	10	5
0.503	0.029									61	0.96407			250	-0.37933			42.3089	0.77736	0.82933	0.72976	0.71552	0.74821	0.73661	0.81579	0.75704	0.70285	0.71721	0.77318	0.81044	0.75944	0.04223			565	0.26737	0.23178	0.28991			5.26883	7	35	5.26883	83	3
0.4246	0.0323									62	0.96188			251	-0.41444			42.9533	0.78966	0.81036	0.75529	0.72138	0.73549	0.70277	0.78406	0.77344	0.73182	0.76366	0.73788	0.79764	0.75862	0.03338			566	0.26473	0.21903	0.27583			5.35665	16	47	5.35665	20	21
0.4786	0									63	0.96756			252	-0.35984			43.5977	0.80313	0.83237	0.72116	0.70052	0.73346	0.73936	0.82433	0.78612	0.73104	0.71749	0.80875	0.8349	0.76939	0.05016			567	0.25335	0.21043	0.2711			5.44446	38	49	5.44446	11	6
0.4474	0									64	0.97324			253	-0.29507			44.2738	0.77342	0.84584	0.74909	0.67432	0.73266	0.69911	0.79378	0.78347	0.75053	0.77375	0.77081	0.7516	0.7582	0.04429			568	0.24589	0.20525	0.26369			5.53228	9	62	5.53228	74	6
0.4839	0.0494									65	0.98063			254	-0.27574			44.9182	0.73701	0.81248	0.75565	0.72124	0.78078	0.73449	0.83341	0.7689	0.732	0.73137	0.77017	0.79652	0.7645	0.03587			569	0.2453	0.1995	0.25385			5.62009	35	20	5.62009	66	13
0.4737	0.0548									66	0.98719			255	-0.26345			45.6102	0.68395	0.82457	0.7461	0.72312	0.7441	0.7054	0.8228	0.74664	0.76737	0.76665	0.77308	0.81023	0.7595	0.04437			570	0.23368	0.20202	0.24907			5.7079	5	43	5.7079	38	9
0.4438	0.0606									67	0.9878			256	-0.27453			46.2546	0.79796	0.84412	0.73178	0.73088	0.75422	0.75256	0.80534	0.8006	0.75773	0.77281	0.83829	0.77689	0.78027	0.03767			571	0.23518	0.19726	0.23958			5.79572	38	26	5.79572	44	4
0.4141	0.0706									68	0.98715			257	-0.24833			46.8989	0.78424	0.80746	0.76014	0.7277	0.74484	0.7655	0.82637	0.78997	0.77531	0.78777	0.81609	0.79126	0.78139	0.02874			572	0.23186	0.19257	0.22912			5.88353	25	88	5.88353	20	12
0.4364	0.0202									69	0.98616			258	-0.23317			47.5751	0.79679	0.83916	0.76887	0.75176	0.76808	0.74255	0.79918	0.77559	0.78791	0.76903	0.80429	0.79959	0.78357	0.02635			573	0.22287	0.18705	0.2242			5.97135	9	53	5.97135	0	10
0.4295	0									70	0.98571			259	-0.27871			48.2194	0.77604	0.83506	0.75014	0.77195	0.78623	0.7462	0.77824	0.78709	0.75696	0.76304	0.80293	0.80395	0.77982	0.0255			574	0.21513	0.19543	0.2177			6.05916	60	31	6.05916	84	4
0.435	0									71	0.99221			260	-0.36274			48.9115	0.7902	0.82647	0.76129	0.75495	0.77144	0.74715	0.84997	0.8284	0.79649	0.78713	0.78538	0.78402	0.79024	0.03125			575	0.21486	0.18816	0.21084			6.14697	4	62	6.14697	108	8
0.4137	0.0069									72	0.99238							49.5876	0.72081	0.81935	0.76571	0.74982	0.76725	0.75453	0.82564	0.80419	0.74785	0.80394	0.78576	0.78541	0.77752	0.03197			576	0.21954	0.18696	0.20391			6.23479	3	60	6.23479	33	4
0.4952	0.0136									73	0.99268							50.232	0.75913	0.8517	0.7157	0.77149	0.77559	0.73305	0.83705	0.77083	0.80373	0.76264	0.80471	0.83311	0.7849	0.04195			577	0.20847	0.19031	0.19791			6.3226	95	22	6.3226	42	20
0.4439	0.0189									74	0.99377							50.8605	0.80756	0.86307	0.76254	0.76019	0.78462	0.73872	0.81936	0.85519	0.78571	0.78889	0.81987	0.8214	0.80059	0.03767			578	0.2091	0.18734	0.19178			6.41042	57	58	6.41042	69	4
0.4749	0.0316									75	0.99392							51.5684	0.80323	0.86611	0.78641	0.73857	0.7876	0.75313	0.83161	0.79372	0.82119	0.7577	0.79706	0.84075	0.79809	0.03765			579	0.20901	0.19704	0.18796			6.49823	24	46	6.49823	13	26
0.6268	0									76	0.99411							52.2445	0.76005	0.84445	0.77459	0.77629	0.79151	0.76461	0.86998	0.82028	0.7956	0.78815	0.82007	0.78272	0.79902	0.03339			580	0.20907	0.19	0.18132			6.58604	37	27	6.58604	44	11
0.464	0									77	0.99517							52.8889	0.82001	0.88261	0.79176	0.74601	0.77266	0.76886	0.83349	0.80223	0.75394	0.81765	0.82465	0.7948	0.80072	0.03827			581	0.20887	0.19475	0.17552			6.67386	34	38	6.67386	61	14
0.5017	0.0417									78	0.99638							53.5809	0.79241	0.83268	0.79866	0.74385	0.81193	0.76048	0.80074	0.84784	0.82707	0.79039	0.82997	0.80175	0.80315	0.02997			582	0.22206	0.20317	0.17424			6.76167	36	34	6.76167	30	5
0.5191	0.0312									79	0.99722							54.257	0.75957	0.85667	0.80565	0.79331	0.78946	0.74592	0.81868	0.79536	0.77714	0.79595	0.80893	0.83378	0.79837	0.03024			583	0.23	0.20841	0.17046			6.84949	59	54	6.84949	46	16
0.4255	0.0625									80	0.9975							54.9014	0.82154	0.85237	0.7792	0.75861	0.8017	0.76034	0.90063	0.85434	0.79736	0.8057	0.83241	0.8141	0.81486	0.04117			584	0.22327	0.21955	0.16732			6.9373	50	83	6.9373	93	7
0.4839	0.0092									81	0.9977							55.5458	0.78246	0.88405	0.81363	0.76079	0.83563	0.76888	0.85038	0.81831	0.80453	0.80729	0.88437	0.82401	0.81953	0.03977			585	0.23074	0.22436	0.16819			7.02511	31	103	7.02511	41	5
0.4947	0.0034									82	0.99786							56.1902	0.78246	0.88994	0.77664	0.78824	0.81216	0.76219	0.85169	0.81465	0.80483	0.78016	0.82477	0.81514	0.80857	0.03558			586	0.24266	0.24143	0.1626			7.11293	11	57	7.11293	97	5
0.5021	0.0195									83	0.99789							56.8186	0.82926	0.85931	0.78477	0.79148	0.82604	0.77154	0.83504	0.81612	0.78758	0.79988	0.85455	0.87311	0.81906	0.03271			587	0.2443	0.24967	0.16427			7.20074	28	68	7.20074	106	13
0.5007	0.0069									84	0.99775							57.463	0.81207	0.84761	0.8163	0.79023	0.79269	0.79043	0.87327	0.83928	0.82019	0.78124	0.877	0.8612	0.82512	0.03396			588	0.26333	0.2675	0.16297			7.28855	19	61	7.28855	53	5
0.4862	0.0054									85	0.99765							58.1074	0.78131	0.86723	0.82169	0.78846	0.79319	0.834	0.86267	0.80798	0.82144	0.79845	0.84062	0.84081	0.82149	0.02845			589	0.28264	0.28454	0.15927			7.37637	15	73	7.37637	55	8
0.4572	0.0087									86	0.99756							58.7517	0.86617	0.899	0.81159	0.77881	0.8143	0.77616	0.86554	0.8804	0.81924	0.78025	0.80741	0.82741	0.82719	0.04155			590	0.29393	0.30274	0.15881			7.46418	15	27	7.46418	37	6
0.4376	0.0283									87	0.99614							59.4279	0.83229	0.90891	0.7902	0.77197	0.79844	0.7702	0.9163	0.8296	0.8306	0.8143	0.85525	0.82304	0.82843	0.04681			591	0.31111	0.3169	0.16141			7.552	11	23	7.552	54	3
0.5163	0.0131									88	0.99468							60.0722	0.83076	0.87344	0.82575	0.78538	0.80088	0.77838	0.88192	0.83988	0.85785	0.81996	0.81072	0.81697	0.82682	0.03233			592	0.3389	0.3419	0.16355			7.63981	21	30	7.63981	21	7
0.4642	0.0407									89	0.99493							60.7643	0.84188	0.87567	0.81299	0.80477	0.79353	0.776	0.8953	0.8665	0.80912	0.79824	0.87595	0.83777	0.83231	0.03879			593	0.34926	0.3715	0.16704			7.72762	10	51	7.72762	50	20
0.4642	0.024									90	0.99517							61.3927	0.77561	0.85897	0.81608	0.8274	0.8162	0.80135	0.88633	0.85279	0.83681	0.8353	0.86253	0.86441	0.83615	0.03099			594	0.375	0.39657	0.16909			7.81544	3	30	7.81544	15	11
0.4903	0.0548									91	0.99536							62.0371	0.85388	0.87838	0.79137	0.81433	0.80293	0.80611	0.86691	0.87754	0.85111	0.82673	0.82591	0.87358	0.83907	0.03157			595	0.4152	0.42359	0.17405			7.90325	5	31	7.90325	132	4
0.4111	0.0536									92	0.99527							62.6815	0.86169	0.88557	0.84688	0.79369	0.82054	0.78082	0.85897	0.85123	0.83242	0.84902	0.86803	0.90158	0.84587	0.03491			596	0.42313	0.4517	0.17708			7.99107	15	50	7.99107	33	4
0.4598	0.0177									93	0.99542							63.31	0.7929	0.91754	0.82832	0.78938	0.8007	0.78169	0.91403	0.85693	0.81328	0.82069	0.82734	0.87344	0.83468	0.04639			597	0.46025	0.48157	0.18313			8.07888	15	45	8.07888	53	6
0.4602	0									94	0.99551							64.002	0.76629	0.89607	0.84322	0.80752	0.81394	0.78717	0.89604	0.87775	0.84932	0.84252	0.83757	0.86462	0.84017	0.04088			598	0.50012	0.51859	0.18654			8.16669	38	21	8.16669	60	11
0.469	0.0167									95	0.99557							64.6463	0.80242	0.90571	0.82866	0.79902	0.82233	0.80916	0.89218	0.88605	0.86689	0.8097	0.84083	0.8704	0.84445	0.03811			599	0.51966	0.55535	0.19387			8.25451	37	65	8.25451	42	4
0.4401	0.0294									96	0.99714							65.2748	0.86561	0.88239	0.80153	0.79976	0.81509	0.78971	0.90107	0.84034	0.85099	0.84887	0.85487	0.89281	0.84525	0.03731			600	0.54684	0.58542	0.19749			8.34232	9	37	8.34232	33	14
0.4614	0.0222									97	0.99871							65.9668	0.80532	0.90071	0.79261	0.84618	0.82027	0.77656	0.89508	0.89708	0.86942	0.8522	0.8439	0.86664	0.84716	0.04156			601	0.59092	0.62223	0.20473			8.43014	131	51	8.43014	26	8
0.4622	0.0216									98	0.99874							66.6112	0.82057	0.89924	0.82411	0.86935	0.84784	0.80384	0.89008	0.88326	0.80442	0.82016	0.87	0.90699	0.85332	0.03774			602	0.61392	0.63735	0.21199			8.51795	3	17	8.51795	120	2
0.4662	0									99	0.99887							67.2556	0.81489	0.90519	0.85977	0.80497	0.80442	0.78765	0.90472	0.88943	0.84166	0.84704	0.88698	0.84878	0.84963	0.04086			603	0.64463	0.69439	0.21726			8.60576	42	23	8.60576	45	3
0.453	0.0051									100	0.99889							67.8841	0.84532	0.90737	0.83535	0.80874	0.87138	0.79011	0.89476	0.88694	0.82395	0.86409	0.86803	0.88423	0.85669	0.03628			604	0.70755	0.73186	0.22329			8.69358	30	31	8.69358	14	14
0.4521	0.0494									101	0.99897							68.5761	0.85049	0.89317	0.83004	0.83578	0.85842	0.85284	0.86522	0.82301	0.88688	0.83687	0.87207	0.86174	0.85554	0.02194			605	0.74157	0.77104	0.23062			8.78139	66	59	8.78139	74	4
0.4535	0.0551									102	0.99899							69.2681	0.81696	0.90051	0.81628	0.81624	0.85757	0.79679	0.90353	0.88443	0.88445	0.86971	0.88584	0.90087	0.8611	0.03911			606	0.77303	0.79806	0.23808			8.86921	64	84	8.86921	87	16
0.4702	0.0083									103	0.99901							69.9443	0.82294	0.88301	0.87978	0.83516	0.87731	0.85834	0.89319	0.83216	0.81281	0.85231	0.90173	0.86643	0.8596	0.02885			607	0.79933	0.83411	0.24457			8.95702	23	55	8.95702	138	4
0.4529	0.0365									104	0.99903							70.5886	0.83588	0.89965	0.82908	0.88297	0.84031	0.81652	0.90085	0.87486	0.83498	0.8347	0.86128	0.88035	0.85762	0.02926			608	0.8408	0.86629	0.25024			9.04483	29	62	9.04483	26	8
0.4445	0.0065									105	0.99911							71.233	0.86337	0.92948	0.84473	0.82351	0.85704	0.8322	0.9121	0.86588	0.83137	0.86212	0.87047	0.89336	0.86547	0.03251			609	0.86845	0.87625	0.25523			9.13265	4	78	9.13265	86	10
										106	0.99918							71.9091	0.80723	0.91353	0.8446	0.8618	0.8653	0.8399	0.91995	0.84952	0.85318	0.86333	0.8529	0.87488	0.86218	0.0306			610	0.88439	0.91335	0.26308			9.22046	20	54	9.22046	86	13
										107	0.99928							72.5535	0.87694	0.94177	0.86963	0.86988	0.87265	0.84827	0.92443	0.86329	0.85393	0.86116	0.89315	0.88048	0.87963	0.02789			611	0.91204	0.91563	0.26304			9.30827	12	65	9.30827	113	8
										108	0.99928							73.1979	0.87162	0.92143	0.84096	0.86287	0.86874	0.85817	0.91169	0.8592	0.89384	0.88419	0.881	0.88886	0.87855	0.02317			612	0.94459	0.94076	0.27144			9.39609	84	44	9.39609	49	3
										109	0.99936							73.874	0.80163	0.93914	0.85792	0.86135	0.89429	0.81062	0.91606	0.88149	0.90189	0.87569	0.90756	0.90904	0.87972	0.04145			613	0.96202	0.95288	0.26784			9.4839	57	83	9.4839	41	4
										110	0.99944							74.5184	0.84845	0.87791	0.86877	0.8393	0.86402	0.83893	0.89446	0.90166	0.84317	0.8362	0.87246	0.85545	0.86173	0.02202			614	0.9664	0.975	0.27061			9.57172	42	49	9.57172	51	11
										111	0.99949							75.1627	0.81518	0.88188	0.83282	0.85205	0.85396	0.82985	0.89536	0.90799	0.89214	0.87443	0.8852	0.8623	0.86526	0.02914			615	0.972	0.97824	0.2701			9.65953	39	37	9.65953	25	4
										112	0.99954							75.7912	0.88474	0.92434	0.85831	0.81936	0.89869	0.84075	0.9201	0.88245	0.86927	0.92726	0.92376	0.88376	0.88606	0.035			616	0.99892	0.98858	0.27434			9.74734	9	54	9.74734	53	5
										113	0.9996							76.4356	0.77604	0.90314	0.8474	0.83926	0.88716	0.84192	0.8892	0.91304	0.86651	0.85204	0.9166	0.89418	0.86887	0.04018			617	0.97609	1	0.27753			9.83516	11	36	9.83516	45	13
										114	0.99959							77.0799	0.88792	0.88226	0.87587	0.87807	0.87971	0.80424	0.91139	0.85875	0.82825	0.89878	0.92999	0.90319	0.8782	0.03476			618	1	0.99721	0.27472			9.92297	2	71	9.92297	58	9
										115	0.9996							77.7243	0.83417	0.89522	0.84587	0.82457	0.84797	0.82	0.91633	0.8971	0.87232	0.91246	0.9109	0.87472	0.87097	0.03558			619	0.99707	0.99855	0.27201			10.0108	21	25	10.0108	170	4
										116	0.99959							78.4005	0.7888	0.88524	0.89582	0.88144	0.89215	0.84728	0.90833	0.93734	0.89831	0.88571	0.88423	0.90513	0.88415	0.03658			620	0.98053	0.9938	0.27054			10.0986	2	48	10.0986	48	2
										117	0.99954							79.0448	0.85355	0.94836	0.87148	0.88993	0.88111	0.81793	0.90244	0.92123	0.86203	0.91667	0.93527	0.89613	0.89134	0.03698			621	0.99168	0.98979	0.26756			10.1864	42	48	10.1864	69	3
										118	0.99947							79.6733	0.90679	0.94941	0.83724	0.87835	0.88814	0.83899	0.91474	0.87694	0.87154	0.88064	0.89814	0.90007	0.88675	0.03102			622	0.96462	0.96758	0.2654			10.2742	24	60	10.2742	42	5
										119	0.99939							80.3177	0.87707	0.87268	0.87309	0.87556	0.8973	0.87182	0.91543	0.89741	0.89961	0.86804	0.90724	0.92518	0.89004	0.01944			623	0.96921	0.97121	0.26158			10.362	7	33	10.362	56	10
										120	0.99929							81.0097	0.8152	0.91687	0.84878	0.85902	0.90097	0.8265	0.91541	0.91362	0.89412	0.959	0.85266	0.90493	0.88392	0.04294			624	0.95772	0.96184	0.25592			10.4499	24	9	10.4499	42	2
										121	0.99928							81.7017	0.90439	0.9273	0.88837	0.85039	0.86013	0.86116	0.90717	0.91935	0.86862	0.88199	0.89675	0.90262	0.88902	0.0248			625	0.934	0.94587	0.25181			10.5377	32	20	10.5377	40	8
										122	0.99928							82.3779	0.83529	0.93861	0.83967	0.86562	0.87153	0.86546	0.91842	0.90127	0.93392	0.92853	0.86693	0.89727	0.88854	0.0361			626	0.91715	0.9366	0.24994			10.6255	4	21	10.6255	45	4
										123	0.99924							83.0222	0.81411	0.92855	0.84982	0.90457	0.91061	0.87808	0.90424	0.89421	0.87673	0.89456	0.88847	0.94897	0.89108	0.03506			627	0.92061	0.91936	0.24481			10.7133	37	78	10.7133	111	4
										124	0.99918							83.7143	0.86898	0.94613	0.89225	0.86337	0.89559	0.87158	0.90084	0.89642	0.83917	0.90628	0.88642	0.90422	0.88927	0.02679			628	0.89312	0.90489	0.2466			10.8011	24	47	10.8011	53	8
										125	0.99911							84.3427	0.87975	0.90096	0.87043	0.8922	0.92238	0.8639	0.9156	0.93533	0.85336	0.86931	0.91596	0.92654	0.89548	0.02775			629	0.8695	0.88849	0.23261			10.8889	68	20	10.8889	138	17
										126	0.99908							84.9871	0.82656	0.91341	0.87882	0.88946	0.90063	0.85809	0.93459	0.89103	0.87938	0.89745	0.92141	0.91594	0.89223	0.02952			630	0.83446	0.85238	0.23018			10.9767	70	20	10.9767	53	5
										127	0.99902							85.6791	0.89059	0.93919	0.87729	0.88457	0.92402	0.87359	0.92271	0.91446	0.85769	0.91356	0.92625	0.89935	0.90194	0.02522			631	0.82283	0.83846	0.22359			11.0646	42	81	11.0646	42	5
										128	0.99891							86.3076	0.89566	0.94059	0.88535	0.87506	0.90517	0.89596	0.94101	0.8859	0.9038	0.89821	0.87778	0.92368	0.90235	0.02222			632	0.78961	0.81211	0.21696			11.1524	61	56	11.1524	65	14
										129	0.99883							86.952	0.87911	0.92811	0.82181	0.87049	0.87932	0.86695	0.92875	0.89529	0.93641	0.87651	0.86777	0.8936	0.88701	0.03235			633	0.78237	0.79723	0.20819			11.2402	1	43	11.2402	47	13
										130	0.99865							87.5804	0.90024	0.9225	0.88809	0.88503	0.85407	0.86366	0.9009	0.85862	0.97011	0.9234	0.96168	0.92814	0.9047	0.03791			634	0.77636	0.77924	0.20576			11.328	12	35	11.328	103	4
										131	0.99846							88.2725	0.80787	0.92566	0.90353	0.8667	0.88576	0.89514	0.90525	0.90846	0.89332	0.91256	0.90127	0.91162	0.89309	0.03069			635	0.75341	0.76622	0.20436			11.4158	49	34	11.4158	34	10
										132	0.99832							88.9168	0.83465	0.93193	0.89701	0.91118	0.9243	0.87923	0.92111	0.92976	0.88445	0.90235	0.94827	0.86763	0.90266	0.03208			636	0.73027	0.73918	0.19599			11.5036	25	22	11.5036	41	8
										133	0.99802							89.5612	0.80825	0.93887	0.88249	0.89158	0.90513	0.84264	0.92313	0.91101	0.9123	0.92274	0.90254	0.89424	0.89458	0.03647			637	0.70418	0.7202	0.18658			11.5914	6	45	11.5914	66	9
										134	0.99775							90.2374	0.89571	0.92697	0.91171	0.90235	0.91155	0.87166	0.95778	0.92198	0.91085	0.87471	0.96576	0.90207	0.91276	0.02825			638	0.69318	0.67908	0.18193			11.6792	34	33	11.6792	82	8
										135	0.99747							90.9294	0.85487	0.92928	0.90065	0.87825	0.89661	0.92275	0.92738	0.91168	0.87711	0.90225	0.88437	0.9104	0.89963	0.02269			639	0.65828	0.67683	0.17809			11.7671	6	56	11.7671	50	16
										136	0.99379							91.5737	0.95778	0.93617	0.89565	0.87365	0.92518	0.89398	0.93643	0.93475	0.88813	0.9478	0.88504	0.91068	0.91544	0.02775			640	0.62656	0.65854	0.17326			11.8549	3	33	11.8549	8	3
										137	0.98837							92.2181	0.88884	0.96099	0.8721	0.90868	0.91218	0.87267	0.9264	0.91478	0.8911	0.91449	0.91578	0.87004	0.904	0.02655			641	0.61578	0.61974	0.16575			11.9427	35	30	11.9427	20	3
										138	0.98825							92.9101	0.88738	0.95517	0.89735	0.86721	0.91642	0.8838	0.91402	0.90876	0.94795	0.86888	0.93009	0.88641	0.90529	0.02878			642	0.60258	0.60672	0.16246			12.0305	17	51	12.0305	140	12
										139	0.98822							93.5863	0.98796	0.95418	0.87785	0.89387	0.92551	0.86754	0.92338	0.92906	0.90666	0.88193	0.98421	0.93548	0.9223	0.03937			643	0.59124	0.60254	0.15593			12.1183	27	41	12.1183	80	13
										140	0.9882							94.2306	0.8481	0.92711	0.87426	0.92328	0.92265	0.85023	0.90855	0.89666	0.97148	0.93703	0.9234	0.90105	0.90698	0.03587			644	0.58098	0.58307	0.15037			12.2061	30	18	12.2061	72	6
										141	0.98818							94.9068	0.85052	0.97483	0.87345	0.90607	0.88971	0.89613	0.93473	0.92509	0.94523	0.89438	0.94659	0.93941	0.91468	0.03563			645	0.54057	0.56534	0.14434			12.294	35	55	12.294	136	4
										142	0.98472							95.5988	0.89581	0.93628	0.90822	0.90602	0.91283	0.90227	0.87946	0.93813	0.89548	0.92585	0.93927	0.92014	0.91331	0.01905			646	0.54206	0.53803	0.1438			12.3818	48	49	12.3818	107	2
										143	0.98031							96.2432	0.89138	0.93971	0.89483	0.88211	0.88448	0.91515	0.92833	0.92063	0.87254	0.91267	0.95237	0.93975	0.91116	0.026			647	0.53944	0.52127	0.134			12.4696	24	47	12.4696	9	4
										144	0.98016							96.9352	0.92609	0.98138	0.91028	0.90086	0.91471	0.90049	0.92453	0.92105	0.92813	0.93114	0.92199	0.93498	0.92463	0.02101			648	0.48967	0.51978	0.13323			12.5574	64	37	12.5574	32	4
										145	0.98343							97.6114	0.89724	0.94501	0.90708	0.91754	0.93212	0.88296	0.93345	0.9344	0.93905	0.91579	0.91238	0.91561	0.91938	0.01828			649	0.48487	0.49816	0.12802			12.6452	14	29	12.6452	50	8
										146	0.98838							98.3034	0.9405	0.93899	0.89148	0.91722	0.92744	0.91512	0.92058	0.87232	0.92608	0.91382	0.95635	0.92352	0.92029	0.02208			650	0.47031	0.48716	0.12677			12.733	28	32	12.733	32	5
										147	0.95411							98.9954	0.86701	0.96653	0.91318	0.89871	0.91571	0.8813	0.92712	0.91216	0.94515	0.93052	0.96278	0.93623	0.92137	0.03002				--					12.8208	21	37	12.8208	70	2
										148	0.92038							99.6874	0.88392	0.95816	0.94137	0.92046	0.91555	0.90472	0.91543	0.92948	0.94405	0.93616	0.93688	0.92869	0.92624	0.0198				--					12.9086	32	82	12.9086	51	4
										149	0.8863							100.332	0.96906	0.93417	0.9195	0.92243	0.9347	0.91998	0.95676	0.94147	0.95111	0.9564	0.93148	0.93299	0.93917	0.01603				--					12.9965	6	58	12.9965	35	3
										150	0.85221							101.008	0.93719	0.92005	0.9186	0.93186	0.95763	0.89562	0.94764	0.92407	0.91993	0.93202	0.96258	0.94043	0.9323	0.01856				--					13.0843	41	35	13.0843	57	6
										151	0.78387							101.652	0.9405	0.95681	0.90663	0.92392	0.91402	0.90103	0.91808	0.90963	0.91272	0.94218	0.94313	0.89278	0.92179	0.01968				--					13.1721	3	37	13.1721	98	4
										152	0.72548							102.297	0.91361	0.95134	0.92882	0.88542	0.96495	0.92111	0.91	0.9311	0.93423	0.92651	0.97052	0.89822	0.92799	0.02531				--					13.2599	19	51	13.2599	3	4
										153	0.65235							102.989	0.94485	0.96118	0.93003	0.92061	0.93149	0.89608	0.94759	0.89849	0.93942	0.92677	0.93463	0.91383	0.92875	0.01931				--					13.3477	20	57	13.3477	68	4
										154	0.56996							103.665	1	0.96674	0.94152	0.96955	0.94835	0.89989	0.9238	0.91192	0.93864	0.98018	0.94405	0.93473	0.94662	0.02869				--					13.4355	39	29	13.4355	148	11
										155	0.49597							104.309	0.9226	0.92816	0.92728	0.92623	0.94446	0.89991	0.91854	0.926	0.96093	0.96152	0.92665	0.93159	0.93116	0.01729				--					13.5233	23	34	13.5233	137	14
										156	0.47056							104.954	0.98078	0.96937	0.92604	0.91364	0.94383	0.92456	0.92951	0.96204	0.93193	0.95544	0.98384	0.91455	0.94463	0.02501				--					13.6112	30	58	13.6112	51	7
										157	0.43689							105.63	0.90256	0.94097	0.93025	0.92132	0.94178	0.93262	0.92549	0.94249	0.95898	0.94207	0.92557	0.90135	0.93045	0.01677				--					13.699	31	46	13.699	103	6
										158	0.39893							106.274	0.84799	0.98337	0.9342	0.93772	0.91985	0.93097	0.94532	0.9169	0.93133	0.94568	0.94894	0.92808	0.93086	0.03128				--					13.7868	12	54	13.7868	39	22
										159	0.35297							106.95	0.90992	0.94349	0.95353	0.89087	0.93468	0.90891	0.93858	0.92664	0.95592	0.93959	0.9409	0.93205	0.93126	0.01928				--					13.8746	3	30	13.8746	45	4
										160	0.37167							107.595	0.8802	0.9477	0.91136	0.95475	0.93961	0.90302	0.96072	0.93178	0.91555	0.9217	0.954	0.88111	0.92513	0.02776				--					13.9624	49	39	13.9624	37	9
										161	0.3912							108.239	0.89663	0.94744	0.93415	0.94065	0.95577	0.93374	0.92704	0.92661	0.91537	0.94285	0.92271	0.94191	0.93207	0.01587				--					14.0502	0	41	14.0502	51	15
										162	0.34941							108.883	0.92777	0.92804	0.94943	0.92191	0.96562	0.90932	0.96954	0.93992	0.93416	0.92342	0.91275	0.93758	0.93495	0.0189				--					14.138	47	33	14.138	45	17
										163	0.27733							109.575	0.89011	0.95094	0.95025	0.93089	0.94734	0.943	0.95011	0.92205	0.94012	0.91588	0.95925	0.9076	0.93396	0.021				--					14.2258	38	44	14.2258	91	9
										164	0.51845							110.251	0.90078	0.933	0.91778	0.89792	0.9712	0.93777	0.90923	0.90281	0.98931	0.92248	0.9664	0.9212	0.93082	0.03006				--					14.3137	11	32	14.3137	27	4
																		110.896	0.90673	0.93515	0.94568	0.93238	0.95368	0.94993	0.99906	0.94756	0.9382	0.92824	0.9367	0.94994	0.9436	0.02163				--					14.4015	47	60	14.4015	48	6
																		111.572	0.89454	0.94104	0.96469	0.95153	0.97122	0.89418	0.93513	0.90071	0.90831	0.9238	0.93636	0.9427	0.93035	0.02632				--					14.4893	14	52	14.4893	72	4
																		112.216	0.91855	0.92082	0.91166	0.96443	0.98058	0.93509	0.96897	0.90463	0.96236	0.93789	0.96095	0.9323	0.94152	0.02516				--					14.5771	13	62	14.5771	19	4
																		112.861	0.98638	0.93483	0.94034	0.92216	0.9387	0.91464	0.93925	0.94434	0.93968	0.96543	0.94205	0.92126	0.94075	0.01944				--					14.6649	20	25	14.6649	28	4
																		113.537	0.91348	0.96428	0.92172	0.9287	0.97909	0.90048	0.96193	0.91109	0.90077	0.93959	0.96745	0.92484	0.93445	0.02749				--					14.7527	41	27	14.7527	31	9
																		114.181	0.87633	0.95477	0.92641	0.97864	0.95526	0.91489	0.92758	0.91401	0.95387	0.98276	0.93481	0.94821	0.93896	0.02976				--					14.8406	9	34	14.8406	112	8
																		114.873	0.95173	0.96216	0.9144	0.95217	0.98591	0.9178	0.97034	0.91647	0.96243	0.99436	0.94586	0.91988	0.94946	0.02752				--					14.9284	40	56	14.9284	21	11
																		115.549	0.87577	0.96836	0.93166	0.92549	0.99176	0.93138	0.94944	0.92569	0.95404	0.95788	0.93608	0.93056	0.93984	0.02841				--					15.0162	15	44	15.0162	20	6
																		116.194	0.91641	1	0.94786	0.95038	0.96453	0.94818	0.90775	0.92102	0.94048	0.9474	0.94532	0.95555	0.94541	0.02406				--					15.104	40	39	15.104	15	18
																		116.838	0.9323	0.98289	0.91556	0.93849	0.95466	0.89926	0.99758	0.90845	0.93044	0.94219	0.93009	0.94855	0.94004	0.02853				--					15.1918	24	45	15.1918	12	4
																		117.514	0.92025	0.95543	0.947	0.91684	0.97357	0.88996	0.93647	0.92549	0.92736	0.95869	0.98421	0.92905	0.93869	0.02634				--					15.2796	26	35	15.2796	99	12
																		118.159	0.84746	0.96303	0.96358	0.92957	0.97855	0.91143	0.96884	0.92226	0.92894	0.97636	0.9234	0.95657	0.93916	0.03717				--					15.3674	3	45	15.3674	43	4
																		118.835	0.87873	0.98568	0.93933	0.9354	0.95532	0.93459	0.9489	0.93124	0.97644	0.94181	0.94659	0.92666	0.94172	0.02663				--					15.4552	28	38	15.4552	127	27
																		119.479	0.94475	0.97195	0.96795	0.93009	0.96984	0.93296	0.90694	0.92674	0.94939	0.93556	0.91275	0.92156	0.93921	0.02198				--					15.5431	60	58	15.5431	42	3
																		120.124	0.90645	0.96732	0.94105	0.96225	1	0.95574	0.99811	0.92415	0.94566	0.9501	0.95961	0.91583	0.95219	0.02886				--					15.6309	15	74	15.6309	32	8
																		120.8	0.91659	0.93425	0.95287	0.95757	0.95831	0.96006	0.93634	0.92326	0.94699	0.94066	0.96278	0.94087	0.94421	0.0149				--					15.7187	67	24	15.7187	55	13
																		121.444	0.88761	0.93735	0.95382	0.90283	0.97716	0.95558	0.96911	0.97327	0.96751	0.97211	0.93344	0.91578	0.94546	0.03009				--					15.8065	4	26	15.8065	59	17
																		122.088	0.88036	0.93774	0.98713	0.95932	0.96276	0.93307	0.93979	0.95219	0.97795	0.96366	0.93527	0.90496	0.94452	0.02996				--					15.8943	3	27	15.8943	94	14
																		122.765	0.91781	0.965	0.9569	0.95056	0.97258	0.9254	0.96207	0.92957	0.9736	0.94939	0.9568	0.96521	0.95207	0.01851				--					15.9821	12	47	15.9821	77	3
																		123.409	0.90561	0.9271	0.98705	0.97963	0.99046	0.99663	0.92811	0.92604	0.90622	0.95872	0.94349	0.97578	0.95207	0.03338				--					16.0699	47	43	16.0699	4	16
																		124.085	0.97978	0.96123	0.96309	0.94707	0.96537	0.93779	0.96927	0.91491	1	0.98996	0.97106	0.94	0.96163	0.02374				--					16.1578	3	22	16.1578	4	7
																		124.729	0.97334	0.94858	0.9259	0.94202	0.95994	0.91357	0.94849	0.90123	0.9782	0.95414	0.93535	0.93894	0.94331	0.02258				--					16.2456	6	39	16.2456	16	10
																		125.374	0.92412	0.95682	0.94765	0.99432	0.95682	0.96029	0.90883	0.94257	0.98794	0.93354	0.94387	0.93825	0.94959	0.02426				--					16.3334	30	6	16.3334	87	3
																		126.05	0.99687	0.99301	0.92072	0.95675	0.97651	0.96646	1	0.95784	0.96681	1	0.92918	0.90443	0.96405	0.0322				--					16.4212	16	32	16.4212	2	7
																		126.742	0.94218	0.9606	0.96765	0.96497	0.99021	0.94352	0.90923	0.91504	0.99056	0.91923	0.98131	0.93062	0.95126	0.02889				--					16.509	47	36	16.509	9	4
																		127.37	0.95944	0.9824	0.94858	0.94161	0.96288	0.96903	0.99906	0.92409	0.97504	0.94035	0.92376	0.93908	0.95544	0.02333				--					16.5968	27	18	16.5968	13	5
																		128.015	0.96295	0.95059	0.9418	0.95656	0.98199	0.97087	0.93701	0.94694	0.98457	0.9461	0.93762	0.8765	0.94946	0.02809				--					16.6846	3	38	16.6846	2	3
																		128.707	0.9268	0.9735	0.96491	0.99877	0.98541	0.95712	0.96857	0.95471	0.93189	0.93922	0.9624	0.95898	0.96019	0.02088				--					16.7725	3	6	16.7725	3	6
																		129.399	0.92367	0.92571	0.99705	0.97659	0.9864	0.95741	0.94849	0.93769	0.9481	0.94993	0.94331	0.92313	0.95146	0.02428				--					16.8603	3	25	16.8603	37	4
																		130.075	0.93905	0.96233	1	0.96888	0.94471	0.97029	0.90883	0.89558	0.96313	0.97919	0.92466	1	0.95472	0.0332				--					16.9481	3	11	16.9481	17	3
																		130.719	0.96486	0.92445	0.99485	0.96011	0.98883	0.94246	1	0.91777	0.98886	0.91484	0.95045	0.98454	0.961	0.03101				--					17.0359	3	5	17.0359	42	5
																		131.395	0.9975	0.98198	0.96042	0.98182	0.97196	0.97032	0.93714	0.90181	0.93968	0.9233	0.93324	0.95972	0.95491	0.0281				--					17.1237	3	3	17.1237	15	4
																		132.04	0.99829	0.99535	0.94225	0.96115	0.95904	0.9453	0.9687	0.96727	0.97519	0.94511	0.93111	0.91315	0.95849	0.02492									17.2115	3	5	17.2115	3	4
																		132.732	0.97041	0.96128	0.95728	1	0.96757	0.96888	0.93871	0.93077	0.98269	0.94627	0.9234	0.94197	0.95744	0.02226									17.2993	3	4	17.2993	3	4
																		133.376	0.96929	0.96145	0.94657	0.95862	0.98656	0.96856	0.96085	0.94539	0.97894	0.91806	1	0.93984	0.96118	0.0221									17.3871	2	3	17.3871	3	4
																		134.068	0.9447	0.97388	0.97234	0.96568	0.94652	0.9298	0.92623	0.92071	0.93437	0.98028	0.96801	0.96391	0.9522	0.0209									17.475	3	3	17.475	3	4
																			--	--	--	--	--	--	--	--	--	--	--	--	--	--									17.5628	3	3	17.5628	3	4
																			--	--	--	--	--	--	--	--	--	--	--	--	--	--									17.6506	3	9	17.6506	17	3
																			--	--	--	--	--	--	--	--	--	--	--	--	--	--									17.7384	3	4	17.7384	13	4
																			--	--	--	--	--	--	--	--	--	--	--	--	--	--									17.8262	3	4	17.8262	3	4
																																									17.914	3	9	17.914	3	9
																																									18.0019	3	4	18.0019	3	4
																																									18.0897	3	9	18.0897	3	4
																																									18.1775	3	1	18.1775	3	3
																																									18.2653	3	4	18.2653	3	4
																																									18.3531	3	4	18.3531	2	4
																																									18.4409	3	4	18.4409	3	4
																																									18.5287	3	4	18.5287	3	4
																																									18.6166	3	4	18.6166	3	4
																																									18.7044	3	4	18.7044	2	4
																																									18.7922	3	4	18.7922	3	4
																																									18.88	3	4	18.88	3	4
																																									18.9678	3	4	18.9678	3	4
																																									19.0556	3	4	19.0556	3	4
																																									19.1434	3	4	19.1434	3	4
																																									19.2312	3	4	19.2312	3	4
																																									19.3191	3	4	19.3191	3	4
																																									19.4069	3	4	19.4069	3	2
																																									19.4947	3	4	19.4947	7	4
																																									19.5825	3	4	19.5825	3	4
																																												--
																																												--
[truncated: 2 more columns]

## Sheet: Figure 2
	Figure 2
Dispersed Monomer							Single Droplet
Time (s)	FRET events	PIE events	Acceptor	Donor			Time (s)	FRET events	PIE events	Acceptor	Donor
0	0	1	1	1			0	0	2	0	0
0.0005	0	1	1	0			0.0005	0	4	0	1
0.001	0	3	0	0			0.001	0	3	0	1
0.0015	0	1	1	0			0.0015	0	2	1	0
0.002	0	1	0	0			0.002	0	2	0	1
0.0025	0	1	0	0			0.0025	0	4	2	2
0.003	0	0	0	0			0.003	0	2	3	0
0.0035	0	0	0	1			0.0035	0	2	0	1
0.004	0	0	0	0			0.004	0	0	0	4
0.0045	0	1	1	0			0.0045	0	4	4	4
0.005	0	0	0	0			0.005	0	3	3	3
0.0055	0	3	0	0			0.0055	0	5	1	0
0.006	0	5	0	0			0.006	0	0	3	2
0.0065	0	3	0	0			0.0065	0	5	5	0
0.007	0	1	1	0			0.007	0	3	1	0
0.0075	0	1	0	0			0.0075	0	0	1	0
0.008	0	0	0	0			0.008	0	2	3	4
0.0085	0	0	0	0			0.0085	0	0	2	1
0.009	0	0	0	0			0.009	0	0	1	0
0.0095	0	1	0	1			0.0095	0	2	1	3
0.01	0	1	1	0			0.01	0	4	0	1
0.0105	0	1	0	0			0.0105	0	0	1	0
0.011	0	1	4	0			0.011	0	1	2	2
0.0115	0	0	1	1			0.0115	0	3	4	0
0.012	0	0	0	0			0.012	0	2	1	0
0.0125	0	1	0	0			0.0125	0	0	3	1
0.013	0	1	0	0			0.013	0	0	4	2
0.0135	0	0	0	0			0.0135	0	2	2	1
0.014	0	0	0	0			0.014	0	1	0	0
0.0145	0	0	0	0			0.0145	0	1	2	0
0.015	0	0	2	0			0.015	0	0	0	2
0.0155	0	0	0	0			0.0155	0	1	1	0
0.016	0	0	2	0			0.016	0	4	1	2
0.0165	0	0	1	0			0.0165	0	0	1	3
0.017	0	0	1	0			0.017	0	2	1	0
0.0175	0	0	0	1			0.0175	0	1	2	2
0.018	0	1	0	1			0.018	0	1	1	0
0.0185	0	2	2	0			0.0185	0	0	0	1
0.019	0	0	2	0			0.019	0	0	0	1
0.0195	0	1	2	0			0.0195	0	4	2	3
0.02	0	2	1	0			0.02	0	2	2	0
0.0205	0	2	0	0			0.0205	0	0	3	0
0.021	0	2	1	0			0.021	0	4	2	1
0.0215	0	1	1	0			0.0215	0	1	3	0
0.022	0	0	0	0			0.022	0	1	0	1
0.0225	0	0	0	0			0.0225	0	3	2	2
0.023	0	1	0	1			0.023	0	2	3	0
0.0235	0	0	0	1			0.0235	0	2	0	0
0.024	0	0	0	0			0.024	0	1	2	1
0.0245	0	1	0	0			0.0245	0	2	3	0
0.025	0	0	2	0			0.025	0	2	1	0
0.0255	0	0	0	0			0.0255	0	3	2	1
0.026	0	3	1	0			0.026	0	1	1	1
0.0265	0	1	0	0			0.0265	0	0	4	1
0.027	0	1	0	0			0.027	0	0	2	0
0.0275	0	0	1	1			0.0275	0	1	1	0
0.028	0	0	0	1			0.028	0	2	2	3
0.0285	0	1	0	0			0.0285	0	2	0	0
0.029	0	1	0	0			0.029	0	3	1	0
0.0295	0	0	1	0			0.0295	0	6	2	1
0.03	0	0	0	0			0.03	0	1	1	2
0.0305	0	1	0	0			0.0305	0	1	0	0
0.031	0	1	0	0			0.031	0	2	0	0
0.0315	0	1	0	1			0.0315	0	4	2	0
0.032	0	1	0	0			0.032	0	2	1	0
0.0325	0	1	0	0			0.0325	0	3	5	0
0.033	0	8	0	0			0.033	0	3	1	0
0.0335	0	1	0	1			0.0335	0	2	0	2
0.034	0	1	2	0			0.034	0	0	2	0
0.0345	0	0	0	0			0.0345	0	2	0	1
0.035	0	0	0	0			0.035	0	3	0	0
0.0355	0	0	0	3			0.0355	0	1	0	0
0.036	0	0	1	1			0.036	0	1	1	1
0.0365	0	0	0	3			0.0365	0	3	1	0
0.037	0	0	0	1			0.037	0	1	0	1
0.0375	0	1	1	0			0.0375	0	1	2	0
0.038	0	0	0	0			0.038	0	1	2	0
0.0385	0	0	1	1			0.0385	0	1	3	2
0.039	0	1	2	1			0.039	0	0	2	0
0.0395	0	0	0	1			0.0395	0	1	3	3
0.04	0	0	1	0			0.04	0	2	0	1
0.0405	0	0	1	0			0.0405	0	2	2	1
0.041	0	0	0	0			0.041	0	5	3	1
0.0415	0	0	2	0			0.0415	0	2	2	1
0.042	0	0	0	0			0.042	0	3	0	1
0.0425	0	0	2	0			0.0425	0	2	1	0
0.043	0	11	16	1			0.043	0	1	3	0
0.0435	0	9	5	1			0.0435	0	7	2	1
0.044	0	2	0	0			0.044	0	2	2	1
0.0445	0	4	0	0			0.0445	0	2	1	3
0.045	0	0	2	0			0.045	0	1	1	1
0.0455	0	5	3	0			0.0455	0	3	0	0
0.046	0	7	0	0			0.046	0	5	0	1
0.0465	0	2	0	0			0.0465	0	4	1	0
0.047	0	6	0	0			0.047	0	5	2	0
0.0475	0	1	0	0			0.0475	0	3	2	4
0.048	0	0	1	1			0.048	0	4	0	6
0.0485	0	0	0	0			0.0485	0	1	2	4
0.049	0	0	1	2			0.049	0	3	2	1
0.0495	0	0	0	0			0.0495	0	3	0	0
0.05	0	1	0	0			0.05	0	6	2	2
0.0505	0	3	0	0			0.0505	0	3	2	1
0.051	0	0	1	0			0.051	0	1	3	3
0.0515	0	1	0	0			0.0515	0	2	2	1
0.052	0	1	0	0			0.052	0	1	1	1
0.0525	0	3	2	0			0.0525	0	4	4	0
0.053	0	1	2	0			0.053	0	2	1	2
0.0535	0	2	1	0			0.0535	0	2	1	1
0.054	0	8	3	0			0.054	0	5	1	3
0.0545	0	2	0	0			0.0545	0	2	2	4
0.055	0	1	0	0			0.055	47.7309	4	3	1
0.0555	0	2	1	0			0.0555	47.7309	4	2	1
0.056	0	2	1	1			0.056	47.7309	6	4	4
0.0565	0	0	0	0			0.0565	47.7309	7	5	6
0.057	0	0	1	0			0.057	47.7309	3	1	1
0.0575	0	0	0	0			0.0575	47.7309	3	0	0
0.058	0	0	0	0			0.058	47.7309	5	2	1
0.0585	0	0	0	2			0.0585	47.7309	3	3	3
0.059	0	0	0	0			0.059	0	2	1	5
0.0595	0	2	1	0			0.0595	0	4	1	6
0.06	0	0	0	0			0.06	0	2	3	5
0.0605	0	1	0	0			0.0605	0	5	7	1
0.061	0	0	0	0			0.061	0	2	0	2
0.0615	0	0	0	0			0.0615	0	1	4	2
0.062	0	1	0	0			0.062	0	4	1	3
0.0625	0	0	0	1			0.0625	0	5	1	2
0.063	0	0	0	0			0.063	0	2	1	3
0.0635	0	0	1	0			0.0635	0	1	2	1
0.064	0	1	1	0			0.064	0	2	1	2
0.0645	0	7	6	3			0.0645	0	5	0	1
0.065	0	0	0	0			0.065	0	5	1	1
0.0655	0	1	1	1			0.0655	0	7	0	2
0.066	0	0	0	1			0.066	0	6	3	2
0.0665	0	7	3	0			0.0665	0	5	1	1
0.067	0	7	2	0			0.067	0	2	4	0
0.0675	0	0	1	0			0.0675	0	2	3	0
0.068	0	2	2	0			0.068	0	4	5	0
0.0685	0	16	5	0			0.0685	0	3	4	1
0.069	0	8	3	0			0.069	0	6	1	0
0.0695	0	7	2	1			0.0695	0	4	1	1
0.07	0	7	5	1			0.07	0	3	3	0
0.0705	0	2	1	0			0.0705	0	3	1	2
0.071	0	0	0	1			0.071	0	2	2	2
0.0715	0	1	0	1			0.0715	0	6	3	2
0.072	0	1	2	0			0.072	0	4	0	2
0.0725	0	0	1	0			0.0725	0	2	4	2
0.073	0	1	0	0			0.073	0	1	1	1
0.0735	0	1	1	1			0.0735	0	2	7	2
0.074	0	0	0	0			0.074	0	8	1	2
0.0745	0	0	0	0			0.0745	0	4	2	1
0.075	0	0	1	0			0.075	0	1	0	2
0.0755	0	1	0	1			0.0755	0	3	6	4
0.076	0	1	0	0			0.076	0	0	1	2
0.0765	0	0	1	0			0.0765	0	1	5	1
0.077	0	0	2	0			0.077	0	3	4	1
0.0775	0	0	0	1			0.0775	0	2	3	2
0.078	0	0	1	0			0.078	0	5	3	2
0.0785	0	1	0	1			0.0785	0	7	2	4
0.079	0	0	0	0			0.079	0	3	5	2
0.0795	0	2	0	0			0.0795	0	2	3	3
0.08	0	2	0	0			0.08	0	5	3	3
0.0805	0	1	1	0			0.0805	0	2	0	4
0.081	0	0	0	1			0.081	0	2	2	3
0.0815	0	1	2	0			0.0815	0	3	3	3
0.082	0	2	0	2			0.082	0	1	3	0
0.0825	0	0	1	1			0.0825	0	0	3	5
0.083	0	2	0	1			0.083	0	6	3	2
0.0835	0	0	0	1			0.0835	0	2	6	6
0.084	0	1	1	1			0.084	29.4065	5	6	8
0.0845	0	0	1	1			0.0845	29.4065	4	4	9
0.085	0	0	0	0			0.085	29.4065	6	4	7
0.0855	0	0	0	0			0.0855	29.4065	3	2	3
0.086	0	1	1	0			0.086	0	2	3	1
0.0865	0	1	0	0			0.0865	0	5	2	3
0.087	0	1	0	0			0.087	0	4	1	1
0.0875	0	0	0	1			0.0875	0	4	0	1
0.088	0	2	0	1			0.088	0	4	3	2
0.0885	0	3	2	0			0.0885	0	8	1	1
0.089	0	20	3	0			0.089	0	1	1	2
0.0895	0	5	0	0			0.0895	0	2	1	1
0.09	0	13	2	1			0.09	51.4354	4	3	2
0.0905	0	13	2	0			0.0905	51.4354	7	3	1
0.091	0	13	4	1			0.091	51.4354	4	3	1
0.0915	0	11	1	0			0.0915	51.4354	3	0	0
0.092	0	13	3	0			0.092	51.4354	4	0	3
0.0925	0	0	0	0			0.0925	51.4354	6	3	3
0.093	0	3	2	0			0.093	51.4354	7	3	4
0.0935	0	1	0	0			0.0935	51.4354	4	4	0
0.094	0	1	0	0			0.094	51.4354	4	2	2
0.0945	0	0	0	1			0.0945	0	2	3	3
0.095	0	0	1	0			0.095	0	7	2	3
0.0955	0	9	8	0			0.0955	0	5	2	0
0.096	0	13	14	1			0.096	0	6	0	0
0.0965	0	0	0	0			0.0965	0	2	1	1
0.097	0	2	2	0			0.097	0	5	3	2
0.0975	0	1	2	1			0.0975	0	2	0	1
0.098	0	0	0	0			0.098	0	8	2	3
0.0985	0	0	1	0			0.0985	0	6	2	0
0.099	0	2	2	0			0.099	0	6	5	1
0.0995	0	0	0	0			0.0995	0	6	0	2
0.1	0	1	1	0			0.1	0	4	2	1
0.1005	0	1	2	1			0.1005	0	6	1	2
0.101	0	0	2	0			0.101	0	1	4	1
0.1015	0	0	1	0			0.1015	0	6	2	1
0.102	0	0	1	0			0.102	0	3	1	0
0.1025	0	4	1	0			0.1025	0	3	1	2
0.103	0	2	2	0			0.103	0	4	6	0
0.1035	0	0	0	0			0.1035	0	1	4	0
0.104	0	0	0	0			0.104	0	3	3	2
0.1045	0	0	1	0			0.1045	0	0	1	3
0.105	0	1	1	0			0.105	0	5	0	5
0.1055	0	1	1	0			0.1055	0	5	3	1
0.106	0	0	0	0			0.106	0	3	2	1
0.1065	0	0	0	2			0.1065	0	6	1	0
0.107	0	0	0	0			0.107	0	6	4	0
0.1075	0	0	0	0			0.1075	0	2	1	1
0.108	0	2	0	2			0.108	0	6	3	2
0.1085	0	2	0	0			0.1085	0	2	2	4
0.109	0	0	0	8			0.109	0	8	2	1
0.1095	0	4	2	10			0.1095	0	3	4	4
0.11	0	10	0	3			0.11	0	2	1	0
0.1105	0	15	1	4			0.1105	0	1	2	1
0.111	0	1	1	1			0.111	0	2	1	0
0.1115	0	3	2	0			0.1115	49.2612	4	7	2
0.112	0	2	0	0			0.112	49.2612	5	3	3
0.1125	0	2	0	1			0.1125	49.2612	3	3	4
0.113	0	2	0	2			0.113	49.2612	4	2	1
0.1135	0	0	0	0			0.1135	49.2612	4	0	1
0.114	0	1	1	0			0.114	49.2612	3	0	2
0.1145	0	1	0	0			0.1145	49.2612	4	3	0
0.115	0	0	0	0			0.115	49.2612	4	2	4
0.1155	0	0	0	0			0.1155	49.2612	4	1	0
0.116	0	0	0	0			0.116	0	2	5	0
0.1165	0	0	0	0			0.1165	0	4	3	0
0.117	0	0	1	0			0.117	0	0	3	2
0.1175	0	2	0	0			0.1175	66.0745	11	1	0
0.118	0	0	1	0			0.118	66.0745	5	3	1
0.1185	0	1	0	0			0.1185	66.0745	4	2	2
0.119	0	0	1	0			0.119	66.0745	8	1	3
0.1195	0	1	0	0			0.1195	66.0745	6	0	0
0.12	0	0	0	0			0.12	66.0745	3	2	1
0.1205	0	5	0	0			0.1205	66.0745	9	5	0
0.121	0	10	0	0			0.121	66.0745	7	2	0
0.1215	0	0	0	0			0.1215	66.0745	6	2	0
0.122	0	1	0	1			0.122	66.0745	7	0	1
0.1225	0	0	0	0			0.1225	66.0745	4	1	1
0.123	0	0	0	0			0.123	66.0745	4	3	3
0.1235	0	1	0	0			0.1235	66.0745	5	2	4
0.124	0	0	0	0			0.124	66.0745	5	2	2
0.1245	0	0	0	0			0.1245	66.0745	7	3	1
0.125	0	0	0	0			0.125	66.0745	4	2	1
0.1255	0	2	2	0			0.1255	66.0745	5	1	0
0.126	0	3	1	0			0.126	66.0745	4	2	1
0.1265	0	0	0	0			0.1265	66.0745	4	1	1
0.127	0	1	0	0			0.127	66.0745	6	1	0
0.1275	0	2	0	0			0.1275	66.0745	4	5	0
0.128	0	1	0	0			0.128	0	2	0	0
0.1285	0	2	0	1			0.1285	52.7278	6	1	1
0.129	0	0	0	0			0.129	52.7278	7	1	0
0.1295	0	1	1	0			0.1295	52.7278	4	1	2
0.13	0	2	1	0			0.13	52.7278	5	2	1
0.1305	0	0	0	1			0.1305	52.7278	6	2	0
0.131	0	0	1	0			0.131	52.7278	5	4	2
0.1315	0	0	0	1			0.1315	52.7278	10	5	4
0.132	0	1	0	0			0.132	52.7278	4	2	6
0.1325	0	0	0	1			0.1325	52.7278	9	4	0
0.133	0	2	0	0			0.133	52.7278	12	2	1
0.1335	0	0	0	0			0.1335	52.7278	7	3	4
0.134	0	0	0	0			0.134	52.7278	7	2	4
0.1345	0	1	1	0			0.1345	52.7278	3	1	2
0.135	0	0	1	0			0.135	52.7278	8	3	1
0.1355	0	2	1	0			0.1355	52.7278	3	3	1
0.136	0	2	0	0			0.136	52.7278	4	4	3
0.1365	0	0	3	0			0.1365	52.7278	4	2	0
0.137	0	0	2	0			0.137	52.7278	5	4	1
0.1375	0	1	0	0			0.1375	52.7278	6	2	1
0.138	0	0	0	0			0.138	52.7278	5	0	1
0.1385	0	1	0	0			0.1385	52.7278	5	4	1
0.139	0	0	0	1			0.139	52.7278	5	1	3
0.1395	0	0	0	2			0.1395	0	2	4	1
0.14	0	0	0	1			0.14	0	9	2	2
0.1405	0	0	2	0			0.1405	0	4	2	2
0.141	0	0	0	0			0.141	0	1	2	1
0.1415	0	0	2	0			0.1415	59.8689	9	4	3
0.142	0	2	4	0			0.142	59.8689	5	5	4
0.1425	0	0	2	0			0.1425	59.8689	6	0	2
0.143	0	0	0	0			0.143	59.8689	5	2	1
0.1435	0	1	2	1			0.1435	59.8689	3	4	1
0.144	0	0	1	0			0.144	59.8689	8	2	1
0.1445	0	0	0	0			0.1445	59.8689	6	4	3
0.145	0	1	0	1			0.145	59.8689	7	7	0
0.1455	0	2	0	0			0.1455	59.8689	8	2	3
0.146	0	0	1	0			0.146	59.8689	9	5	3
0.1465	0	0	0	0			0.1465	0	1	3	1
0.147	0	3	3	1			0.147	0	3	3	3
0.1475	0	2	4	0			0.1475	0	6	2	0
0.148	0	3	5	2			0.148	0	3	2	2
0.1485	0	1	2	0			0.1485	0	6	2	5
0.149	0	0	1	0			0.149	0	2	7	3
0.1495	0	2	1	0			0.1495	60.609	4	1	4
0.15	0	0	0	0			0.15	60.609	8	3	0
0.1505	0	0	0	0			0.1505	60.609	5	2	5
0.151	0	0	0	0			0.151	60.609	9	4	1
0.1515	0	0	0	0			0.1515	60.609	8	3	0
0.152	0	1	1	0			0.152	60.609	8	3	1
0.1525	0	1	0	0			0.1525	60.609	8	4	3
0.153	0	1	1	1			0.153	60.609	6	4	2
0.1535	0	1	0	0			0.1535	60.609	3	4	2
0.154	0	0	1	0			0.154	60.609	8	3	6
0.1545	0	0	0	0			0.1545	60.609	8	1	6
0.155	0	0	0	0			0.155	60.609	5	6	2
0.1555	0	0	0	0			0.1555	60.609	14	4	3
0.156	0	2	1	0			0.156	60.609	8	3	2
0.1565	0	0	1	0			0.1565	60.609	9	4	2
0.157	0	1	0	0			0.157	60.609	13	3	4
0.1575	0	0	0	0			0.1575	60.609	5	7	2
0.158	0	2	1	0			0.158	60.609	7	4	3
0.1585	0	1	1	0			0.1585	60.609	17	5	3
0.159	0	0	0	0			0.159	60.609	9	4	2
0.1595	0	1	0	0			0.1595	60.609	6	5	2
0.16	0	0	0	2			0.16	60.609	6	4	1
0.1605	0	1	1	0			0.1605	60.609	4	1	0
0.161	0	0	1	0			0.161	60.609	4	2	2
0.1615	0	0	0	0			0.1615	60.609	5	6	1
0.162	0	1	0	0			0.162	60.609	7	6	3
0.1625	0	0	0	0			0.1625	60.609	10	7	2
0.163	0	0	0	0			0.163	60.609	9	5	0
0.1635	0	0	0	0			0.1635	60.609	5	2	1
0.164	0	0	0	1			0.164	60.609	6	4	4
0.1645	0	8	0	0			0.1645	60.609	3	3	1
0.165	0	8	1	0			0.165	60.609	5	1	2
0.1655	0	0	0	0			0.1655	60.609	4	6	1
0.166	0	2	0	0			0.166	60.609	6	5	2
0.1665	0	1	0	0			0.1665	60.609	4	7	2
0.167	0	1	0	0			0.167	60.609	3	5	2
0.1675	0	10	0	1			0.1675	60.609	5	1	1
0.168	0	0	0	0			0.168	60.609	4	3	2
0.1685	0	1	0	1			0.1685	60.609	3	2	4
0.169	0	0	1	0			0.169	0	1	4	1
0.1695	0	1	1	0			0.1695	0	3	3	0
0.17	0	1	0	0			0.17	0	4	0	1
0.1705	0	0	0	0			0.1705	0	6	4	1
0.171	0	0	0	0			0.171	0	7	1	1
0.1715	0	0	1	0			0.1715	0	6	3	1
0.172	0	3	0	2			0.172	0	5	3	2
0.1725	0	0	1	0			0.1725	0	2	1	2
0.173	0	4	1	0			0.173	0	3	1	0
0.1735	0	7	1	0			0.1735	0	3	4	1
0.174	0	2	0	1			0.174	0	4	1	0
0.1745	0	0	0	0			0.1745	0	4	5	1
0.175	0	0	1	0			0.175	0	7	2	0
0.1755	0	0	0	0			0.1755	0	2	0	1
0.176	0	0	1	1			0.176	0	8	5	0
0.1765	0	0	0	2			0.1765	0	4	3	0
0.177	0	0	1	0			0.177	0	5	1	1
0.1775	0	0	2	0			0.1775	0	4	3	1
0.178	0	12	13	1			0.178	0	4	1	1
0.1785	0	1	0	0			0.1785	0	2	2	3
0.179	0	1	1	0			0.179	0	5	3	3
0.1795	0	0	0	0			0.1795	0	3	3	4
0.18	0	0	0	0			0.18	0	2	2	2
0.1805	0	1	0	0			0.1805	0	3	1	1
0.181	0	2	0	0			0.181	0	2	2	0
0.1815	0	0	0	0			0.1815	0	0	2	1
0.182	0	0	1	1			0.182	0	5	3	0
0.1825	0	0	0	0			0.1825	0	1	1	1
0.183	0	0	0	0			0.183	0	3	4	0
0.1835	0	0	0	0			0.1835	0	7	3	0
0.184	0	0	0	0			0.184	0	6	3	0
0.1845	0	0	0	0			0.1845	0	3	1	1
0.185	0	0	0	0			0.185	0	4	5	1
0.1855	0	0	0	0			0.1855	0	4	0	2
0.186	0	0	0	0			0.186	0	1	3	1
0.1865	0	0	0	0			0.1865	0	6	4	1
0.187	0	0	0	0			0.187	0	6	3	0
0.1875	0	0	0	0			0.1875	0	2	0	2
0.188	0	0	0	0			0.188	0	3	1	2
0.1885	0	1	0	1			0.1885	0	2	3	3
0.189	0	0	0	1			0.189	0	1	4	5
0.1895	0	0	0	0			0.1895	0	4	2	1
0.19	0	0	0	0			0.19	0	1	1	1
0.1905	0	0	0	0			0.1905	0	2	2	2
0.191	0	1	2	0			0.191	0	3	3	2
0.1915	0	2	1	0			0.1915	0	1	3	1
0.192	0	1	1	0			0.192	0	4	5	0
0.1925	0	1	0	1			0.1925	0	2	4	3
0.193	0	1	0	0			0.193	0	3	3	0
0.1935	0	0	0	0			0.1935	0	2	3	1
0.194	0	2	0	0			0.194	0	1	2	1
0.1945	0	2	0	0			0.1945	0	1	5	2
0.195	0	2	2	0			0.195	0	3	2	0
0.1955	0	1	0	0			0.1955	0	4	4	2
0.196	0	1	0	0			0.196	0	1	5	0
0.1965	0	2	0	0			0.1965	0	2	0	1
0.197	0	0	2	0			0.197	0	6	2	6
0.1975	0	0	0	0			0.1975	0	1	2	0
0.198	0	2	1	0			0.198	0	2	2	3
0.1985	0	2	1	0			0.1985	0	3	0	1
0.199	0	0	0	1			0.199	0	2	4	1
0.1995	0	1	0	0			0.1995	0	6	2	1
0.2	0	0	0	0			0.2	0	6	4	3
0.2005	0	1	0	0			0.2005	0	7	1	2
0.201	0	0	0	0			0.201	0	1	2	0
0.2015	0	0	0	0			0.2015	0	4	2	0
0.202	0	1	1	1			0.202	0	5	0	1
0.2025	0	0	0	0			0.2025	0	0	2	2
0.203	0	2	1	0			0.203	0	2	2	1
0.2035	0	5	1	0			0.2035	0	3	3	2
0.204	0	0	1	0			0.204	0	6	0	2
0.2045	0	3	0	0			0.2045	0	0	4	0
0.205	0	0	0	0			0.205	0	2	3	2
0.2055	0	1	1	0			0.2055	0	1	2	0
0.206	0	0	1	0			0.206	0	3	0	1
0.2065	0	0	0	0			0.2065	0	3	0	1
0.207	0	1	0	0			0.207	0	9	3	0
0.2075	0	0	1	0			0.2075	0	3	2	2
0.208	0	1	0	0			0.208	0	4	2	1
0.2085	0	1	1	0			0.2085	0	4	1	1
0.209	0	2	2	0			0.209	0	2	0	0
0.2095	0	3	0	0			0.2095	0	8	0	2
0.21	0	0	0	1			0.21	0	5	0	1
0.2105	0	0	1	0			0.2105	0	8	0	2
0.211	0	1	1	0			0.211	0	1	3	1
0.2115	0	0	1	0			0.2115	0	2	2	1
0.212	0	0	1	0			0.212	0	5	1	0
0.2125	0	1	1	0			0.2125	0	7	1	0
0.213	0	0	0	0			0.213	0	3	1	1
0.2135	0	0	1	0			0.2135	0	7	2	1
0.214	0	0	2	0			0.214	0	3	3	2
0.2145	0	0	0	0			0.2145	0	4	1	2
0.215	0	0	1	0			0.215	0	2	3	3
0.2155	0	2	0	0			0.2155	0	3	4	0
0.216	0	0	0	0			0.216	0	4	3	0
0.2165	0	0	0	0			0.2165	0	3	3	1
0.217	0	0	0	0			0.217	0	6	1	2
0.2175	0	1	0	1			0.2175	0	3	2	1
0.218	0	2	7	0			0.218	0	1	3	3
0.2185	0	0	3	0			0.2185	0	1	3	2
0.219	0	1	0	0			0.219	48.4746	6	3	4
0.2195	0	2	4	0			0.2195	48.4746	3	1	1
0.22	0	0	0	1			0.22	48.4746	3	3	4
0.2205	0	1	0	0			0.2205	48.4746	5	6	6
0.221	0	0	1	0			0.221	48.4746	5	4	4
0.2215	0	1	1	0			0.2215	48.4746	3	2	4
0.222	0	0	1	0			0.222	48.4746	7	2	3
0.2225	0	2	2	0			0.2225	48.4746	5	4	0
0.223	0	1	0	0			0.223	48.4746	5	6	3
0.2235	0	0	0	0			0.2235	48.4746	5	2	2
0.224	0	0	0	0			0.224	48.4746	3	3	0
0.2245	0	1	0	0			0.2245	48.4746	3	1	0
0.225	0	1	0	0			0.225	48.4746	5	3	0
0.2255	0	2	0	0			0.2255	48.4746	3	1	5
0.226	0	1	2	0			0.226	48.4746	4	4	2
0.2265	0	1	0	0			0.2265	0	2	10	3
0.227	0	0	0	0			0.227	0	2	0	2
0.2275	0	1	1	0			0.2275	0	4	5	1
0.228	0	0	0	0			0.228	0	5	4	4
0.2285	0	0	0	0			0.2285	0	9	2	0
0.229	0	0	1	0			0.229	0	5	0	1
0.2295	0	0	1	0			0.2295	0	1	1	1
0.23	0	1	0	1			0.23	0	3	0	1
0.2305	0	0	0	1			0.2305	0	5	2	2
0.231	0	0	0	0			0.231	0	5	3	4
0.2315	0	0	0	0			0.2315	0	3	5	3
0.232	0	0	0	0			0.232	0	7	3	2
0.2325	0	1	0	0			0.2325	0	0	3	3
0.233	0	2	0	0			0.233	0	6	0	1
0.2335	0	0	0	0			0.2335	0	7	1	3
0.234	0	0	0	0			0.234	0	2	4	4
0.2345	0	0	0	0			0.2345	30.4162	4	3	4
0.235	0	0	0	0			0.235	30.4162	12	4	5
0.2355	0	3	0	0			0.2355	30.4162	4	3	1
0.236	0	0	0	0			0.236	30.4162	11	2	3
0.2365	0	0	0	0			0.2365	30.4162	20	1	2
0.237	0	0	1	0			0.237	30.4162	8	1	3
0.2375	0	0	0	1			0.2375	30.4162	7	1	1
0.238	0	1	0	0			0.238	30.4162	10	1	3
0.2385	0	3	0	1			0.2385	0	1	0	0
0.239	0	1	1	0			0.239	0	4	4	0
0.2395	0	0	0	0			0.2395	0	9	1	2
0.24	0	0	1	0			0.24	0	2	3	2
0.2405	0	1	0	0			0.2405	0	1	4	4
0.241	0	0	0	0			0.241	0	3	6	2
0.2415	0	0	0	0			0.2415	0	5	4	1
0.242	0	0	2	0			0.242	0	2	3	0
0.2425	0	0	0	0			0.2425	0	2	0	1
0.243	0	0	0	0			0.243	0	10	1	1
0.2435	0	1	1	1			0.2435	0	3	0	2
0.244	0	0	0	0			0.244	0	5	4	4
0.2445	0	0	0	0			0.2445	0	2	6	1
0.245	0	0	2	1			0.245	0	4	0	3
0.2455	0	1	2	0			0.2455	0	2	4	2
0.246	0	0	2	0			0.246	70.6022	6	9	3
0.2465	0	4	1	0			0.2465	70.6022	3	7	4
0.247	0	1	1	0			0.247	70.6022	5	6	4
0.2475	0	0	0	1			0.2475	70.6022	8	3	3
0.248	0	1	6	0			0.248	70.6022	4	3	1
0.2485	0	2	4	0			0.2485	70.6022	6	6	2
0.249	0	3	0	0			0.249	70.6022	5	5	0
0.2495	0	0	0	0			0.2495	70.6022	7	3	1
0.25	0	1	6	0			0.25	70.6022	4	5	3
0.2505	0	2	3	0			0.2505	70.6022	5	4	0
0.251	0	2	0	0			0.251	0	1	5	0
0.2515	0	11	0	0			0.2515	0	2	2	2
0.252	0	3	0	0			0.252	0	1	2	0
0.2525	0	0	0	0			0.2525	0	2	3	0
0.253	0	5	3	0			0.253	0	2	4	3
0.2535	0	5	3	0			0.2535	0	3	2	0
0.254	0	0	0	1			0.254	0	2	2	2
0.2545	0	0	0	0			0.2545	50.3723	8	4	0
0.255	0	1	0	0			0.255	50.3723	4	1	1
0.2555	0	1	0	0			0.2555	50.3723	4	0	2
0.256	0	0	0	2			0.256	50.3723	8	4	2
0.2565	0	1	0	1			0.2565	50.3723	7	2	4
0.257	0	1	0	0			0.257	50.3723	6	1	1
0.2575	0	0	0	0			0.2575	50.3723	4	4	7
0.258	0	0	0	2			0.258	50.3723	7	9	3
0.2585	0	1	0	0			0.2585	50.3723	3	3	0
0.259	0	3	0	0			0.259	50.3723	6	3	2
0.2595	0	0	0	0			0.2595	50.3723	5	2	2
0.26	0	0	0	0			0.26	50.3723	5	1	1
0.2605	0	1	0	0			0.2605	50.3723	5	3	2
0.261	0	0	0	0			0.261	50.3723	4	2	1
0.2615	0	1	0	0			0.2615	50.3723	3	7	1
0.262	0	1	0	0			0.262	50.3723	4	5	0
0.2625	0	0	0	1			0.2625	50.3723	7	3	2
0.263	0	0	2	0			0.263	50.3723	7	2	8
0.2635	0	2	2	0			0.2635	50.3723	5	3	2
0.264	0	0	3	1			0.264	50.3723	4	4	4
0.2645	0	1	3	1			0.2645	50.3723	3	2	0
0.265	0	1	0	0			0.265	50.3723	4	3	3
0.2655	0	0	2	0			0.2655	50.3723	5	7	5
0.266	0	0	0	0			0.266	50.3723	4	1	2
0.2665	0	0	1	0			0.2665	50.3723	5	1	3
0.267	0	1	1	0			0.267	50.3723	7	2	5
0.2675	0	1	0	0			0.2675	0	2	2	3
0.268	0	0	0	0			0.268	0	3	8	2
0.2685	0	1	0	0			0.2685	0	3	3	4
0.269	0	2	0	0			0.269	0	2	4	4
0.2695	0	1	0	0			0.2695	0	5	1	3
0.27	0	2	0	0			0.27	0	2	2	2
0.2705	0	1	0	2			0.2705	0	1	4	2
0.271	0	1	1	0			0.271	60.8973	4	11	4
0.2715	0	0	0	0			0.2715	60.8973	3	8	4
0.272	0	1	1	0			0.272	60.8973	4	4	4
0.2725	0	1	0	1			0.2725	60.8973	3	4	3
0.273	0	1	0	0			0.273	60.8973	4	4	2
0.2735	0	0	1	1			0.2735	60.8973	5	3	3
0.274	0	1	0	1			0.274	60.8973	5	4	1
0.2745	0	2	2	0			0.2745	60.8973	4	7	5
0.275	0	2	1	0			0.275	60.8973	3	2	1
0.2755	0	1	2	1			0.2755	0	1	4	0
0.276	0	2	4	0			0.276	75.3139	3	8	1
0.2765	0	6	3	0			0.2765	75.3139	3	3	1
0.277	0	2	3	1			0.277	75.3139	6	3	1
0.2775	0	2	0	0			0.2775	75.3139	4	3	1
0.278	0	1	0	3			0.278	75.3139	3	9	5
0.2785	0	0	0	0			0.2785	0	1	3	2
0.279	0	1	0	0			0.279	0	1	1	5
0.2795	0	1	0	0			0.2795	0	2	4	3
0.28	0	1	1	0			0.28	0	2	6	3
0.2805	0	0	1	0			0.2805	0	3	5	1
0.281	0	1	2	1			0.281	0	0	2	4
0.2815	0	0	2	0			0.2815	0	2	3	2
0.282	0	0	1	0			0.282	0	4	6	4
0.2825	0	0	2	0			0.2825	0	1	3	4
0.283	0	0	2	0			0.283	65.1683	8	8	1
0.2835	0	2	0	0			0.2835	65.1683	4	6	3
0.284	0	0	0	0			0.284	65.1683	6	4	2
0.2845	0	2	0	0			0.2845	65.1683	4	3	3
0.285	0	0	1	0			0.285	65.1683	8	4	3
0.2855	0	0	0	0			0.2855	65.1683	5	3	2
0.286	0	1	0	0			0.286	0	2	3	1
0.2865	0	1	0	0			0.2865	0	1	2	0
0.287	0	2	0	0			0.287	0	4	2	3
0.2875	0	1	0	0			0.2875	0	2	6	1
0.288	0	0	0	0			0.288	0	2	3	2
0.2885	0	0	1	0			0.2885	0	1	2	1
0.289	0	1	1	0			0.289	0	7	2	2
0.2895	0	1	3	1			0.2895	0	2	5	0
0.29	0	1	0	0			0.29	0	0	2	0
0.2905	0	0	0	0			0.2905	0	3	5	2
0.291	0	0	1	0			0.291	0	2	2	1
0.2915	0	0	0	0			0.2915	0	0	3	1
0.292	0	1	2	1			0.292	0	2	4	0
0.2925	0	1	1	0			0.2925	0	3	2	1
0.293	0	5	3	0			0.293	0	3	3	1
0.2935	0	16	7	0			0.2935	0	3	5	1
0.294	0	0	0	0			0.294	0	6	2	0
0.2945	0	0	2	0			0.2945	0	2	3	1
0.295	0	0	0	0			0.295	0	4	2	0
0.2955	0	9	9	0			0.2955	0	1	3	1
0.296	0	12	9	1			0.296	0	3	1	0
0.2965	0	1	4	0			0.2965	0	5	2	0
0.297	0	1	1	0			0.297	0	3	4	1
0.2975	0	2	0	0			0.2975	0	1	3	1
0.298	0	0	0	0			0.298	0	1	3	0
0.2985	0	0	2	0			0.2985	0	2	0	2
0.299	0	7	13	0			0.299	0	3	2	2
0.2995	0	9	8	0			0.2995	0	8	3	1
0.3	0	6	0	2			0.3	0	3	3	1
0.3005	0	0	3	2			0.3005	0	2	3	3
0.301	0	9	13	0			0.301	0	5	2	3
0.3015	0	9	9	0			0.3015	0	2	2	1
0.302	0	5	3	0			0.302	0	1	1	2
0.3025	0	3	2	1			0.3025	0	8	1	2
0.303	0	5	3	0			0.303	0	2	2	4
0.3035	0	1	2	0			0.3035	0	5	5	1
0.304	0	1	0	0			0.304	0	4	2	4
0.3045	0	1	3	1			0.3045	0	2	3	4
0.305	0	0	1	0			0.305	0	6	2	1
0.3055	0	0	0	1			0.3055	0	1	1	0
0.306	0	0	1	0			0.306	0	2	1	0
0.3065	0	0	2	1			0.3065	0	1	0	0
0.307	0	1	2	0			0.307	0	1	1	0
0.3075	0	0	1	0			0.3075	0	3	1	3
0.308	0	2	0	0			0.308	0	2	1	0
0.3085	0	2	0	0			0.3085	0	0	2	1
0.309	0	1	0	0			0.309	0	2	0	0
0.3095	0	0	1	0			0.3095	0	3	1	0
0.31	0	2	2	1			0.31	0	4	3	0
0.3105	0	0	1	0			0.3105	0	3	1	1
0.311	0	0	0	0			0.311	0	4	0	0
0.3115	0	2	1	0			0.3115	0	1	0	2
0.312	0	2	1	1			0.312	0	4	0	0
0.3125	0	5	2	3			0.3125	0	7	0	2
0.313	0	0	0	0			0.313	0	3	0	1
0.3135	0	1	0	0			0.3135	0	3	1	1
0.314	0	1	1	0			0.314	0	2	0	0
0.3145	0	0	0	0			0.3145	0	1	1	2
0.315	0	0	1	0			0.315	0	4	2	0
0.3155	0	1	0	0			0.3155	0	3	1	0
0.316	0	0	0	0			0.316	0	4	1	0
0.3165	0	0	0	0			0.3165	0	0	2	1
0.317	0	1	0	0			0.317	0	1	3	3
0.3175	0	1	1	1			0.3175	0	2	3	2
0.318	0	1	4	0			0.318	0	4	2	2
0.3185	0	1	1	0			0.3185	0	1	0	1
0.319	0	0	0	0			0.319	0	4	3	1
0.3195	0	0	1	0			0.3195	0	4	3	1
0.32	0	13	3	0			0.32	0	4	2	1
0.3205	0	0	1	0			0.3205	0	4	2	2
0.321	0	3	2	2			0.321	0	3	2	2
0.3215	0	3	4	1			0.3215	0	4	2	0
0.322	0	3	1	0			0.322	0	4	3	1
0.3225	0	1	0	0			0.3225	0	5	3	0
0.323	0	1	1	0			0.323	0	1	6	0
0.3235	0	13	5	0			0.3235	0	2	2	0
0.324	0	6	1	0			0.324	0	4	2	1
0.3245	0	10	0	0			0.3245	0	2	4	3
0.325	0	2	1	0			0.325	0	0	1	1
0.3255	0	1	0	0			0.3255	0	3	1	1
0.326	0	0	0	0			0.326	0	1	1	0
0.3265	0	0	0	0			0.3265	0	1	0	0
0.327	0	5	1	0			0.327	0	2	1	0
0.3275	0	12	0	0			0.3275	0	4	3	0
0.328	0	13	1	2			0.328	0	3	1	0
0.3285	0	12	3	0			0.3285	0	1	0	0
0.329	0	6	1	0			0.329	0	2	1	2
0.3295	0	10	3	0			0.3295	0	1	4	2
0.33	0	7	1	0			0.33	0	1	0	1
0.3305	0	0	1	0			0.3305	0	3	1	0
0.331	0	4	0	0			0.331	0	1	1	2
0.3315	0	3	0	0			0.3315	0	3	4	0
0.332	0	0	1	0			0.332	0	2	1	1
0.3325	0	1	0	0			0.3325	0	0	2	0
0.333	0	0	0	0			0.333	0	4	4	1
0.3335	0	2	0	0			0.3335	0	6	0	2
0.334	0	0	0	0			0.334	0	7	0	0
0.3345	0	0	1	0			0.3345	0	2	1	3
0.335	0	3	0	0			0.335	0	3	3	1
0.3355	0	1	1	0			0.3355	0	4	4	3
0.336	0	0	1	0			0.336	0	1	2	0
0.3365	0	1	2	1			0.3365	0	2	1	0
0.337	0	0	0	2			0.337	0	2	1	0
0.3375	0	0	0	0			0.3375	0	1	2	1
0.338	0	0	1	0			0.338	0	1	0	0
0.3385	0	0	0	0			0.3385	0	3	0	0
0.339	0	1	0	0			0.339	0	6	0	6
0.3395	0	0	1	0			0.3395	0	1	4	1
0.34	0	0	0	0			0.34	0	3	1	0
0.3405	0	0	1	0			0.3405	0	1	3	2
0.341	0	3	1	0			0.341	0	4	2	2
0.3415	0	1	4	0			0.3415	0	2	1	2
0.342	0	2	0	0			0.342	0	1	2	2
0.3425	0	0	0	0			0.3425	0	2	1	2
0.343	0	1	1	2			0.343	0	1	1	3
0.3435	0	2	2	0			0.3435	0	1	2	2
0.344	0	4	1	1			0.344	0	1	1	1
0.3445	0	4	8	1			0.3445	0	4	2	1
0.345	0	5	3	1			0.345	0	0	1	0
0.3455	0	2	1	0			0.3455	0	3	4	0
0.346	0	0	0	0			0.346	0	2	1	1
0.3465	0	0	0	0			0.3465	0	2	1	0
0.347	0	0	0	0			0.347	0	0	3	2
0.3475	0	0	0	0			0.3475	0	2	3	1
0.348	0	0	2	0			0.348	0	1	1	2
0.3485	0	0	0	0			0.3485	0	2	3	0
0.349	0	2	1	0			0.349	0	0	0	0
0.3495	0	0	0	0			0.3495	0	2	0	0
0.35	0	1	0	0			0.35	0	2	1	1
0.3505	0	6	2	0			0.3505	0	1	1	0
0.351	0	2	2	0			0.351	0	1	3	2
0.3515	0	9	6	0			0.3515	0	3	1	0
0.352	0	3	1	0			0.352	0	1	1	0
0.3525	0	10	1	0			0.3525	0	3	2	1
0.353	0	4	1	0			0.353	0	1	1	0
0.3535	0	4	2	0			0.3535	0	1	3	0
0.354	0	1	0	0			0.354	0	3	0	0
0.3545	0	1	1	0			0.3545	0	3	2	1
0.355	0	1	1	0			0.355	0	3	2	1
0.3555	0	1	2	0			0.3555	0	1	5	0
0.356	0	1	0	1			0.356	0	5	1	1
0.3565	0	1	0	0			0.3565	0	1	3	1
0.357	0	2	0	0			0.357	0	4	1	0
0.3575	0	3	0	1			0.3575	0	1	2	0
0.358	0	0	0	0			0.358	0	3	2	2
0.3585	0	0	1	0			0.3585	0	0	2	0
0.359	0	1	1	0			0.359	0	1	1	2
0.3595	0	2	2	1			0.3595	0	3	2	1
0.36	0	2	2	0			0.36	0	4	0	1
0.3605	0	6	4	6			0.3605	0	1	1	0
0.361	0	1	1	0			0.361	0	0	0	0
0.3615	0	3	2	2			0.3615	0	3	1	2
0.362	0	0	0	0			0.362	0	0	3	0
0.3625	0	2	0	0			0.3625	0	2	2	1
0.363	0	1	1	1			0.363	0	6	2	0
0.3635	0	0	0	0			0.3635	0	0	0	0
0.364	0	0	0	0			0.364	0	0	1	3
0.3645	0	2	0	0			0.3645	0	4	5	1
0.365	0	1	0	0			0.365	0	1	2	1
0.3655	0	2	0	0			0.3655	0	1	3	2
0.366	0	1	0	0			0.366	0	0	2	1
0.3665	0	1	2	0			0.3665	0	2	0	1
0.367	0	0	1	0			0.367	0	0	1	0
0.3675	0	0	1	0			0.3675	0	4	0	1
0.368	0	0	1	0			0.368	0	3	3	2
0.3685	0	2	0	0			0.3685	0	1	3	2
0.369	0	2	0	0			0.369	0	3	2	0
0.3695	0	1	2	0			0.3695	0	2	1	0
0.37	0	0	0	0			0.37	0	1	0	3
0.3705	0	1	0	0			0.3705	0	2	1	0
0.371	0	2	0	0			0.371	0	1	1	0
0.3715	0	2	0	0			0.3715	0	6	2	0
0.372	0	1	1	0			0.372	0	1	1	1
0.3725	0	4	1	0			0.3725	0	6	1	2
0.373	0	4	0	0			0.373	0	4	7	0
0.3735	0	4	1	0			0.3735	0	2	2	1
0.374	0	2	0	0			0.374	0	1	1	3
0.3745	0	4	1	1			0.3745	0	0	1	0
0.375	0	1	0	1			0.375	0	3	3	0
0.3755	0	1	0	1			0.3755	0	5	0	2
0.376	0	1	0	0			0.376	0	2	0	4
0.3765	0	0	0	0			0.3765	0	5	1	0
0.377	0	0	0	0			0.377	0	1	1	0
0.3775	0	0	0	0			0.3775	0	1	3	0
0.378	0	0	0	0			0.378	0	0	0	0
0.3785	0	0	0	0			0.3785	0	2	2	0
0.379	0	0	0	0			0.379	0	4	1	0
0.3795	0	1	0	0			0.3795	0	2	0	0
0.38	0	0	0	0			0.38	0	2	2	1
0.3805	0	0	0	1			0.3805	0	2	0	2
0.381	0	2	1	0			0.381	0	1	0	1
0.3815	0	0	0	1			0.3815	0	4	1	0
0.382	0	0	0	0			0.382	0	0	2	0
0.3825	0	5	5	3			0.3825	0	0	0	2
0.383	0	2	6	0			0.383	0	3	4	0
0.3835	0	1	0	0			0.3835	0	0	3	0
0.384	0	0	0	1			0.384	0	2	2	0
0.3845	0	1	1	0			0.3845	0	2	2	0
0.385	0	1	0	0			0.385	0	1	1	1
0.3855	0	0	2	2			0.3855	0	2	3	1
0.386	0	1	1	1			0.386	0	1	2	0
0.3865	0	2	1	1			0.3865	0	1	1	0
0.387	0	2	3	1			0.387	0	0	1	0
0.3875	0	2	2	1			0.3875	0	0	4	1
0.388	0	1	0	0			0.388	0	2	2	1
0.3885	0	0	0	0			0.3885	0	0	0	1
0.389	0	1	0	0			0.389	0	2	2	0
0.3895	0	1	0	0			0.3895	0	2	1	1
0.39	0	3	0	0			0.39	0	1	0	0
0.3905	0	2	1	0			0.3905	0	1	1	0
0.391	0	0	0	1			0.391	0	2	0	0
0.3915	0	1	2	1			0.3915	0	1	0	0
0.392	0	0	0	5			0.392	0	0	1	0
0.3925	0	1	0	11			0.3925	0	4	3	1
0.393	0	2	2	2			0.393	0	2	0	0
0.3935	0	1	2	5			0.3935	0	3	2	0
0.394	0	0	1	0			0.394	0	0	0	0
0.3945	0	3	3	0			0.3945	0	1	2	0
0.395	0	0	0	1			0.395	0	0	1	1
0.3955	0	0	1	1			0.3955	0	1	0	1
0.396	0	1	0	0			0.396	0	1	2	1
0.3965	0	3	1	0			0.3965	0	1	3	1
0.397	0	2	3	0			0.397	0	1	2	0
0.3975	0	1	0	0			0.3975	0	1	1	2
0.398	0	2	2	0			0.398	0	1	1	0
0.3985	0	2	1	0			0.3985	0	1	1	1
0.399	0	1	0	2			0.399	0	1	0	2
0.3995	0	4	0	0			0.3995	0	2	1	0
0.4	0	0	0	0			0.4	0	2	0	0
0.4005	0	5	1	0			0.4005	0	1	2	1
0.401	0	11	0	0			0.401	0	4	2	0
0.4015	0	0	0	0			0.4015	0	0	2	1
0.402	0	0	1	0			0.402	0	0	1	1
0.4025	0	0	1	0			0.4025	0	1	1	0
0.403	0	2	0	0			0.403	0	2	0	2
0.4035	0	4	7	1			0.4035	0	1	2	2
0.404	0	5	5	0			0.404	0	1	0	1
0.4045	0	3	1	1			0.4045	0	1	5	0
0.405	0	5	1	0			0.405	0	0	1	1
0.4055	0	14	1	0			0.4055	0	2	3	0
0.406	0	3	2	0			0.406	0	1	3	1
0.4065	0	1	1	0			0.4065	0	0	0	0
0.407	0	1	1	1			0.407	0	0	4	0
0.4075	0	1	0	0			0.4075	0	2	2	1
0.408	0	2	2	0			0.408	0	2	2	1
0.4085	0	0	4	0			0.4085	0	1	1	1
0.409	0	6	0	1			0.409	0	1	1	0
0.4095	0	1	3	0			0.4095	0	0	3	0
0.41	0	2	1	0			0.41	0	2	3	1
0.4105	0	0	1	0			0.4105	0	2	1	0
0.411	0	0	1	1			0.411	0	0	1	1
0.4115	0	1	0	0			0.4115	0	2	0	1
0.412	0	1	0	0			0.412	0	1	0	0
0.4125	0	0	2	1			0.4125	0	5	2	2
0.413	0	1	0	0			0.413	0	1	2	0
0.4135	0	0	0	0			0.4135	0	0	6	2
0.414	0	1	0	0			0.414	0	0	1	1
0.4145	0	0	0	0			0.4145	0	1	0	1
0.415	0	2	0	0			0.415	0	1	1	0
0.4155	0	2	1	0			0.4155	0	0	2	2
0.416	0	4	5	0			0.416	0	0	4	0
0.4165	0	1	0	0			0.4165	0	2	1	0
0.417	0	5	3	0			0.417	0	0	1	1
0.4175	0	1	0	0			0.4175	0	2	0	0
0.418	0	0	0	0			0.418	0	3	1	0
0.4185	0	1	1	1			0.4185	0	1	0	0
0.419	0	2	3	1			0.419	0	0	3	0
0.4195	0	0	0	0			0.4195	0	0	1	3
0.42	0	0	1	0			0.42	0	1	2	1
0.4205	0	1	0	0			0.4205	0	1	1	0
0.421	0	0	0	0			0.421	0	2	1	2
0.4215	0	1	0	1			0.4215	0	1	1	0
0.422	0	0	3	1			0.422	0	1	0	2
0.4225	0	1	3	2			0.4225	0	1	2	0
0.423	0	2	2	0			0.423	0	1	1	1
0.4235	0	0	0	0			0.4235	0	1	1	0
0.424	0	0	3	0			0.424	0	1	0	2
0.4245	0	6	1	0			0.4245	0	2	2	0
0.425	0	3	0	1			0.425	0	1	1	1
0.4255	0	0	0	0			0.4255	0	4	1	1
0.426	0	1	1	0			0.426	0	4	1	1
0.4265	0	0	1	0			0.4265	0	3	1	1
0.427	0	1	0	0			0.427	0	3	3	0
0.4275	0	2	2	0			0.4275	0	2	0	1
0.428	0	4	3	2			0.428	0	2	1	0
0.4285	0	3	3	0			0.4285	0	2	3	1
0.429	0	6	12	4			0.429	0	2	1	1
0.4295	0	7	4	1			0.4295	0	2	4	0
0.43	0	1	1	1			0.43	0	4	2	1
0.4305	0	3	3	1			0.4305	0	1	2	0
0.431	0	2	2	0			0.431	0	3	0	2
0.4315	0	5	3	1			0.4315	0	2	0	2
0.432	0	1	3	0			0.432	0	3	1	2
0.4325	0	2	2	0			0.4325	0	3	5	0
0.433	0	1	0	0			0.433	0	3	3	0
0.4335	0	1	0	0			0.4335	0	2	1	2
0.434	0	0	0	0			0.434	0	1	3	3
0.4345	0	1	0	0			0.4345	0	1	4	0
0.435	0	0	1	0			0.435	0	2	3	1
0.4355	0	10	9	2			0.4355	0	2	3	0
0.436	0	7	2	0			0.436	0	0	2	3
0.4365	0	3	3	0			0.4365	0	1	2	2
0.437	0	0	0	2			0.437	0	0	3	0
0.4375	0	3	0	0			0.4375	0	2	3	2
0.438	0	0	0	1			0.438	0	1	3	3
0.4385	0	3	1	0			0.4385	0	5	1	1
0.439	0	0	0	0			0.439	0	1	1	2
0.4395	0	0	1	0			0.4395	0	1	0	3
0.44	0	1	0	0			0.44	0	2	2	0
0.4405	0	0	0	1			0.4405	0	2	1	0
0.441	0	1	2	0			0.441	0	0	0	1
0.4415	0	2	3	3			0.4415	0	2	1	1
0.442	0	0	0	0			0.442	0	0	0	0
0.4425	0	0	0	0			0.4425	0	3	0	2
0.443	0	7	3	2			0.443	0	5	1	1
0.4435	0	1	0	0			0.4435	0	2	1	0
0.444	0	0	0	0			0.444	0	2	1	1
0.4445	0	1	0	1			0.4445	0	3	3	2
0.445	0	0	1	9			0.445	0	1	2	1
0.4455	0	0	0	0			0.4455	0	4	1	3
0.446	0	0	0	7			0.446	0	4	2	0
0.4465	0	0	0	0			0.4465	0	4	0	2
0.447	0	0	0	0			0.447	0	1	5	3
0.4475	0	0	1	0			0.4475	0	0	1	1
0.448	0	2	1	0			0.448	0	1	4	3
0.4485	0	0	1	0			0.4485	0	4	3	2
0.449	0	0	0	0			0.449	0	5	1	1
0.4495	0	0	0	0			0.4495	0	3	1	0
0.45	0	1	1	0			0.45	0	4	3	2
0.4505	0	1	0	0			0.4505	0	5	6	2
0.451	0	1	0	0			0.451	0	1	2	2
0.4515	0	0	1	1			0.4515	0	7	4	2
0.452	0	0	0	0			0.452	0	0	4	1
0.4525	0	0	0	0			0.4525	0	3	2	0
0.453	0	1	0	0			0.453	0	4	2	1
0.4535	0	3	0	0			0.4535	0	1	1	2
0.454	0	1	0	0			0.454	0	4	5	2
0.4545	0	0	0	1			0.4545	0	1	2	1
0.455	0	0	0	0			0.455	0	0	5	2
0.4555	0	0	0	0			0.4555	0	2	3	1
0.456	0	0	0	0			0.456	0	1	6	0
0.4565	0	0	2	0			0.4565	0	5	4	1
0.457	0	1	0	0			0.457	0	1	6	2
0.4575	0	2	0	0			0.4575	0	2	4	1
0.458	0	1	0	0			0.458	0	3	1	3
0.4585	0	0	0	0			0.4585	0	2	1	2
0.459	0	1	0	0			0.459	0	3	0	2
0.4595	0	0	0	0			0.4595	0	2	3	7
0.46	0	0	0	2			0.46	0	1	4	1
0.4605	0	6	6	3			0.4605	0	0	1	0
0.461	0	2	8	3			0.461	0	4	3	3
0.4615	0	0	0	1			0.4615	0	2	3	2
0.462	0	0	1	0			0.462	0	4	2	3
0.4625	0	0	0	1			0.4625	0	4	5	1
0.463	0	0	0	0			0.463	0	4	1	1
0.4635	0	2	0	0			0.4635	0	5	3	1
0.464	0	1	1	1			0.464	0	5	6	2
0.4645	0	4	1	5			0.4645	0	0	6	0
0.465	0	9	5	3			0.465	0	3	1	1
0.4655	0	0	6	0			0.4655	0	0	3	3
0.466	0	0	0	1			0.466	0	2	5	2
0.4665	0	3	0	0			0.4665	0	5	2	0
0.467	0	0	1	0			0.467	0	2	1	1
0.4675	0	3	0	1			0.4675	0	0	6	3
0.468	0	1	2	0			0.468	0	1	2	0
0.4685	0	2	4	0			0.4685	0	3	1	3
0.469	0	0	2	0			0.469	0	3	3	0
0.4695	0	2	0	0			0.4695	0	0	1	1
0.47	0	0	0	1			0.47	0	3	2	1
0.4705	0	0	0	1			0.4705	0	4	2	0
0.471	0	2	0	0			0.471	0	1	3	1
0.4715	0	1	1	0			0.4715	0	0	2	3
0.472	0	1	1	0			0.472	0	4	3	1
0.4725	0	1	0	0			0.4725	0	1	4	0
0.473	0	1	0	0			0.473	0	1	7	0
0.4735	0	0	0	0			0.4735	0	3	5	0
0.474	0	2	0	1			0.474	0	0	1	0
0.4745	0	0	1	0			0.4745	0	5	1	0
0.475	0	0	0	1			0.475	0	4	0	0
0.4755	0	2	0	1			0.4755	0	3	1	0
0.476	0	2	0	0			0.476	0	3	4	0
0.4765	0	0	0	0			0.4765	0	2	4	0
0.477	0	1	1	2			0.477	0	1	3	1
0.4775	0	1	0	0			0.4775	0	2	3	1
0.478	0	0	0	0			0.478	0	2	2	5
0.4785	0	0	0	0			0.4785	0	1	2	0
0.479	0	2	1	0			0.479	0	2	4	0
0.4795	0	7	1	1			0.4795	0	1	3	3
0.48	0	0	0	0			0.48	0	3	4	1
0.4805	0	1	3	0			0.4805	0	2	4	1
0.481	0	0	1	1			0.481	0	0	1	1
0.4815	0	2	0	1			0.4815	0	2	1	3
0.482	0	1	0	1			0.482	0	4	1	2
0.4825	0	0	0	0			0.4825	0	2	2	1
0.483	0	0	1	0			0.483	0	2	2	0
0.4835	0	1	1	3			0.4835	0	3	3	0
0.484	0	1	0	0			0.484	0	5	2	2
0.4845	0	3	1	0			0.4845	0	2	2	0
0.485	0	6	1	1			0.485	0	0	3	1
0.4855	0	5	0	0			0.4855	0	2	2	0
0.486	0	3	2	6			0.486	0	2	1	0
0.4865	0	19	13	1			0.4865	0	0	1	1
0.487	0	5	2	0			0.487	0	1	2	1
0.4875	0	4	0	0			0.4875	0	4	3	0
0.488	0	1	0	0			0.488	0	4	3	2
0.4885	0	2	2	0			0.4885	0	2	1	1
0.489	0	0	1	0			0.489	0	4	1	0
0.4895	0	3	0	0			0.4895	0	1	1	1
0.49	0	0	1	0			0.49	0	2	1	0
0.4905	0	0	1	0			0.4905	0	3	1	0
0.491	0	0	0	0			0.491	0	2	2	0
0.4915	0	0	0	0			0.4915	0	1	0	2
0.492	0	1	2	1			0.492	0	2	2	1
0.4925	0	0	0	0			0.4925	0	2	3	1
0.493	0	1	1	0			0.493	0	2	2	0
0.4935	0	0	0	0			0.4935	0	2	5	1
0.494	0	0	0	0			0.494	0	3	2	1
0.4945	0	0	0	0			0.4945	0	1	1	2
0.495	0	0	0	0			0.495	0	4	1	2
0.4955	0	0	0	1			0.4955	0	1	1	0
0.496	0	0	0	0			0.496	0	1	2	0
0.4965	0	0	1	0			0.4965	0	3	1	0
0.497	0	0	1	0			0.497	0	3	5	1
0.4975	0	0	0	0			0.4975	0	1	3	0
0.498	0	0	0	0			0.498	0	2	3	0
0.4985	0	0	0	0			0.4985	0	3	1	1
0.499	0	2	0	0			0.499	0	3	0	2
0.4995	0	1	1	0			0.4995	0	2	2	0
0.5	0	1	1	0			0.5	0	2	1	0
0.5005	0	1	0	1			0.5005	0	1	2	1
0.501	0	0	0	0			0.501	0	1	0	0
0.5015	0	2	1	0			0.5015	0	7	2	0
0.502	0	0	3	0			0.502	0	3	2	1
0.5025	0	0	1	0			0.5025	0	3	0	3
0.503	0	1	0	0			0.503	0	2	3	1
0.5035	0	1	0	0			0.5035	0	4	1	2
0.504	0	1	0	0			0.504	0	8	1	2
0.5045	0	1	0	1			0.5045	0	5	0	1
0.505	0	0	1	0			0.505	0	2	1	0
0.5055	0	0	0	0			0.5055	0	2	3	0
0.506	0	0	0	0			0.506	0	4	0	0
0.5065	0	0	1	0			0.5065	0	1	0	0
0.507	0	1	0	0			0.507	0	4	1	2
0.5075	0	1	1	0			0.5075	0	1	1	2
0.508	0	1	1	0			0.508	0	2	1	2
0.5085	0	1	3	1			0.5085	0	2	3	0
0.509	0	2	1	0			0.509	0	4	2	2
0.5095	0	0	4	1			0.5095	0	2	1	0
0.51	0	3	1	0			0.51	0	1	0	0
0.5105	0	1	1	0			0.5105	0	2	5	1
0.511	0	2	0	0			0.511	0	2	1	0
0.5115	0	0	0	0			0.5115	0	0	1	0
0.512	0	2	0	0			0.512	0	0	1	0
0.5125	0	2	1	0			0.5125	0	2	0	0
0.513	0	0	0	0			0.513	0	0	2	0
0.5135	0	1	0	0			0.5135	0	1	2	1
0.514	0	1	0	0			0.514	0	2	0	0
0.5145	0	0	0	1			0.5145	0	3	3	0
0.515	0	4	0	0			0.515	0	7	0	0
0.5155	0	1	0	0			0.5155	0	2	2	2
0.516	0	2	0	0			0.516	0	3	4	2
0.5165	0	2	0	0			0.5165	0	2	3	1
0.517	0	1	0	0			0.517	0	1	1	1
0.5175	0	0	1	0			0.5175	0	1	3	2
0.518	0	0	0	0			0.518	0	0	2	3
0.5185	0	0	0	0			0.5185	0	1	0	1
0.519	0	0	0	0			0.519	0	2	3	1
0.5195	0	1	0	0			0.5195	0	0	2	1
0.52	0	1	0	0			0.52	0	0	2	0
0.5205	0	0	0	1			0.5205	0	4	1	0
0.521	0	0	1	0			0.521	0	1	1	0
0.5215	0	0	1	2			0.5215	0	2	2	1
0.522	0	1	0	0			0.522	0	2	0	3
0.5225	0	0	0	4			0.5225	0	5	2	1
0.523	0	0	0	1			0.523	0	2	1	0
0.5235	0	0	0	0			0.5235	0	1	1	1
0.524	0	1	0	0			0.524	0	0	5	1
0.5245	0	3	0	0			0.5245	0	0	1	2
0.525	0	4	2	0			0.525	0	2	1	2
0.5255	0	2	0	0			0.5255	0	2	0	1
0.526	0	4	0	0			0.526	0	3	3	0
0.5265	0	0	0	0			0.5265	0	0	1	0
0.527	0	4	0	0			0.527	0	0	2	1
0.5275	0	2	0	1			0.5275	0	2	0	2
0.528	0	9	3	0			0.528	0	1	0	1
0.5285	0	7	0	0			0.5285	0	2	0	0
0.529	0	2	1	1			0.529	0	1	1	2
0.5295	0	1	0	0			0.5295	0	1	0	1
0.53	0	6	1	0			0.53	0	2	2	0
0.5305	0	5	0	0			0.5305	0	1	1	1
0.531	0	7	0	0			0.531	0	1	1	0
0.5315	0	0	1	0			0.5315	0	0	1	1
0.532	0	2	1	0			0.532	0	1	0	2
0.5325	0	1	0	1			0.5325	0	2	0	0
0.533	0	0	0	0			0.533	0	1	1	1
0.5335	0	2	0	0			0.5335	0	1	1	0
0.534	0	3	0	0			0.534	0	1	3	2
0.5345	0	1	1	0			0.5345	0	0	1	2
0.535	0	0	1	0			0.535	0	0	1	1
0.5355	0	2	1	4			0.5355	0	3	2	0
0.536	0	2	0	2			0.536	0	0	2	0
0.5365	0	6	13	9			0.5365	0	0	1	1
0.537	0	1	0	0			0.537	0	1	0	1
0.5375	0	1	0	0			0.5375	0	0	1	1
0.538	0	2	0	0			0.538	0	1	2	3
0.5385	0	10	1	0			0.5385	0	2	1	1
0.539	0	4	2	0			0.539	0	1	5	0
0.5395	0	10	4	1			0.5395	0	0	0	0
0.54	0	9	7	0			0.54	0	0	1	0
0.5405	0	0	0	1			0.5405	0	2	0	1
0.541	0	2	2	1			0.541	0	1	3	2
0.5415	0	2	1	0			0.5415	0	1	1	1
0.542	0	0	2	0			0.542	0	2	1	0
0.5425	0	1	1	0			0.5425	0	2	0	2
0.543	0	0	0	0			0.543	0	2	0	0
0.5435	0	0	2	0			0.5435	0	2	2	1
0.544	0	0	1	0			0.544	0	0	1	1
0.5445	0	1	1	0			0.5445	0	1	0	1
0.545	0	3	0	0			0.545	0	1	3	0
0.5455	0	9	2	0			0.5455	0	0	0	2
0.546	0	4	2	1			0.546	0	0	3	2
0.5465	0	1	1	0			0.5465	0	3	2	1
0.547	0	4	12	7			0.547	0	1	0	0
0.5475	0	7	13	3			0.5475	0	1	2	0
0.548	0	3	0	1			0.548	0	3	4	0
0.5485	0	1	2	0			0.5485	0	1	0	0
0.549	0	3	0	1			0.549	0	1	1	1
0.5495	0	7	0	1			0.5495	0	0	1	1
0.55	0	6	1	0			0.55	0	2	0	1
0.5505	0	6	4	0			0.5505	0	0	0	1
0.551	0	3	0	0			0.551	0	2	0	1
0.5515	0	3	1	0			0.5515	0	0	1	0
0.552	0	1	0	0			0.552	0	0	0	0
0.5525	0	1	0	1			0.5525	0	3	1	1
0.553	0	0	0	0			0.553	0	1	3	0
0.5535	0	2	1	0			0.5535	0	1	0	0
0.554	0	2	1	0			0.554	0	0	2	0
0.5545	0	0	1	0			0.5545	0	0	0	0
0.555	0	0	0	0			0.555	0	1	1	0
0.5555	0	0	1	0			0.5555	0	1	0	0
0.556	0	0	0	1			0.556	0	0	1	1
0.5565	0	1	0	0			0.5565	0	0	0	1
0.557	0	1	0	0			0.557	0	1	2	1
0.5575	0	1	0	0			0.5575	0	0	0	1
0.558	0	1	0	0			0.558	0	1	1	0
0.5585	0	2	0	0			0.5585	0	0	1	0
0.559	0	0	0	0			0.559	0	1	1	1
0.5595	0	0	0	0			0.5595	0	0	0	0
0.56	0	1	0	0			0.56	0	0	1	1
0.5605	0	0	2	0			0.5605	0	1	2	0
0.561	0	1	3	0			0.561	0	0	1	1
0.5615	0	3	0	0			0.5615	0	0	0	1
0.562	0	1	0	0			0.562	0	0	2	1
0.5625	0	2	0	1			0.5625	0	0	1	0
0.563	0	2	0	2			0.563	0	1	0	0
0.5635	0	12	1	0			0.5635	0	0	1	1
0.564	0	10	1	0			0.564	0	2	1	1
0.5645	0	3	0	0			0.5645	0	0	0	0
0.565	0	0	0	0			0.565	0	0	0	2
0.5655	0	2	1	0			0.5655	0	0	2	0
0.566	0	1	1	0			0.566	0	1	3	1
0.5665	0	0	1	0			0.5665	0	1	2	0
0.567	0	3	0	0			0.567	0	0	1	0
0.5675	0	0	1	0			0.5675	0	0	1	0
0.568	0	0	0	0			0.568	0	0	3	0
0.5685	0	0	1	0			0.5685	0	1	0	1
0.569	0	2	0	2			0.569	0	0	0	3
0.5695	0	1	0	1			0.5695	0	0	1	1
0.57	0	1	0	0			0.57	0	1	1	0
0.5705	0	1	1	1			0.5705	0	1	2	1
0.571	0	0	2	0			0.571	0	2	1	2
0.5715	0	0	0	0			0.5715	0	0	0	0
0.572	0	1	0	0			0.572	0	2	0	1
0.5725	0	0	0	0			0.5725	0	1	1	1
0.573	0	0	0	1			0.573	0	1	1	0
0.5735	0	0	0	0			0.5735	0	1	0	2
0.574	0	0	0	0			0.574	0	2	1	0
0.5745	0	0	2	0			0.5745	0	0	2	2
0.575	0	0	0	0			0.575	0	0	0	0
0.5755	0	0	0	0			0.5755	0	0	0	1
0.576	0	0	0	4			0.576	0	1	1	0
0.5765	0	2	0	0			0.5765	0	0	2	2
0.577	0	0	0	0			0.577	0	1	0	3
0.5775	0	1	0	0			0.5775	0	0	4	0
0.578	0	0	1	0			0.578	0	0	3	0
0.5785	0	0	0	0			0.5785	0	2	0	2
0.579	0	0	0	0			0.579	0	1	0	1
0.5795	0	0	0	0			0.5795	0	0	3	1
0.58	0	1	0	0			0.58	0	1	2	0
0.5805	0	1	0	0			0.5805	0	0	1	1
0.581	0	0	1	1			0.581	0	1	4	0
0.5815	0	1	0	1			0.5815	0	0	0	3
0.582	0	0	0	0			0.582	0	0	1	2
0.5825	0	1	1	0			0.5825	0	2	1	0
0.583	0	1	0	1			0.583	0	1	0	0
0.5835	0	0	0	0			0.5835	0	1	2	1
0.584	0	7	0	0			0.584	0	0	3	2
0.5845	0	2	1	0			0.5845	0	2	0	1
0.585	0	0	0	0			0.585	0	1	1	0
0.5855	0	0	0	1			0.5855	0	1	2	0
0.586	0	1	0	1			0.586	0	0	1	0
0.5865	0	0	0	0			0.5865	0	0	1	1
0.587	0	0	0	0			0.587	0	0	1	0
0.5875	0	0	0	0			0.5875	0	0	5	0
0.588	0	1	0	0			0.588	0	1	0	0
0.5885	0	2	0	0			0.5885	0	2	0	1
0.589	0	1	0	1			0.589	0	0	3	0
0.5895	0	0	0	1			0.5895	0	0	0	0
0.59	0	0	0	0			0.59	0	0	1	1
0.5905	0	1	0	0			0.5905	0	1	2	2
0.591	0	0	2	1			0.591	0	1	0	1
0.5915	0	0	0	0			0.5915	0	0	4	1
0.592	0	0	0	0			0.592	0	0	1	0
0.5925	0	0	0	0			0.5925	0	0	0	1
0.593	0	1	0	0			0.593	0	1	3	0
0.5935	0	2	1	0			0.5935	0	1	0	0
0.594	0	0	1	0			0.594	0	1	1	0
0.5945	0	1	0	0			0.5945	0	0	2	1
0.595	0	1	1	0			0.595	0	2	0	0
0.5955	0	1	1	0			0.5955	0	1	0	1
0.596	0	0	0	0			0.596	0	1	1	2
0.5965	0	1	0	0			0.5965	0	0	1	0
0.597	0	1	0	0			0.597	0	0	2	0
0.5975	0	1	0	0			0.5975	0	0	3	1
0.598	0	0	0	0			0.598	0	1	1	2
0.5985	0	0	1	0			0.5985	0	1	2	0
0.599	0	0	0	0			0.599	0	0	1	0
0.5995	0	1	0	0			0.5995	0	1	0	1
0.6	0	0	0	1			0.6	0	0	0	0
0.6005	0	0	0	0			0.6005	0	1	2	1
0.601	0	1	1	0			0.601	0	1	0	0
0.6015	0	0	0	1			0.6015	0	0	2	4
0.602	0	1	0	0			0.602	0	3	1	2
0.6025	0	0	0	0			0.6025	0	0	0	0
0.603	0	0	0	0			0.603	0	0	0	0
0.6035	0	1	0	1			0.6035	0	0	2	1
0.604	0	0	0	0			0.604	0	1	2	0
0.6045	0	0	0	0			0.6045	0	1	2	0
0.605	0	0	0	0			0.605	0	0	1	1
0.6055	0	0	0	0			0.6055	0	0	0	1
0.606	0	1	0	0			0.606	0	1	3	1
0.6065	0	0	0	0			0.6065	0	1	2	2
0.607	0	0	0	0			0.607	0	3	1	1
0.6075	0	0	0	0			0.6075	0	2	2	0
0.608	0	1	0	0			0.608	0	2	4	2
0.6085	0	0	0	0			0.6085	0	1	3	0
0.609	0	0	0	1			0.609	0	1	2	0
0.6095	0	3	1	0			0.6095	0	0	1	0
0.61	0	1	1	0			0.61	0	0	2	0
0.6105	0	0	0	0			0.6105	0	4	1	3
0.611	0	0	1	0			0.611	0	4	1	1
0.6115	0	16	1	0			0.6115	0	1	1	0
0.612	0	17	2	0			0.612	0	1	1	2
0.6125	0	44	4	0			0.6125	0	0	4	1
0.613	0	0	0	0			0.613	0	4	3	0
0.6135	0	4	0	1			0.6135	0	0	1	0
0.614	0	0	0	0			0.614	0	0	2	2
0.6145	0	2	1	0			0.6145	0	3	2	1
0.615	0	1	1	0			0.615	0	2	0	1
0.6155	0	1	1	0			0.6155	0	2	1	2
0.616	0	0	0	0			0.616	0	0	0	0
0.6165	0	0	0	0			0.6165	0	0	3	1
0.617	0	0	1	0			0.617	0	2	3	1
0.6175	0	0	1	0			0.6175	0	4	1	2
0.618	0	3	6	0			0.618	0	0	0	0
0.6185	0	0	5	2			0.6185	0	2	3	0
0.619	0	0	0	0			0.619	0	3	0	1
0.6195	0	0	0	0			0.6195	0	1	1	1
0.62	0	1	0	1			0.62	0	0	1	2
0.6205	0	0	0	0			0.6205	0	1	1	2
0.621	0	1	0	0			0.621	0	1	3	0
0.6215	0	2	1	1			0.6215	0	1	3	2
0.622	0	2	0	0			0.622	0	0	1	1
0.6225	0	1	1	1			0.6225	0	4	0	1
0.623	0	6	0	17			0.623	0	3	2	1
0.6235	0	0	0	1			0.6235	0	3	6	0
0.624	0	0	0	0			0.624	0	0	3	0
0.6245	0	1	0	1			0.6245	0	0	2	0
0.625	0	1	0	1			0.625	0	1	1	0
0.6255	0	0	0	0			0.6255	0	2	0	1
0.626	0	1	1	1			0.626	0	2	0	0
0.6265	0	1	0	0			0.6265	0	0	2	2
0.627	0	0	0	0			0.627	0	2	3	0
0.6275	0	0	0	0			0.6275	0	0	1	0
0.628	0	0	0	0			0.628	0	0	0	1
0.6285	0	0	0	0			0.6285	0	2	2	0
0.629	0	2	0	0			0.629	0	2	0	1
0.6295	0	4	1	0			0.6295	0	2	3	0
0.63	0	1	0	0			0.63	0	1	0	5
0.6305	0	1	0	0			0.6305	0	3	3	3
0.631	0	2	1	0			0.631	0	5	2	0
0.6315	0	0	0	1			0.6315	0	2	5	1
0.632	0	0	0	0			0.632	0	2	1	0
0.6325	0	0	0	0			0.6325	0	3	1	0
0.633	0	0	1	0			0.633	0	1	1	2
0.6335	0	0	0	0			0.6335	0	0	1	1
0.634	0	0	0	0			0.634	0	3	2	3
0.6345	0	0	0	0			0.6345	0	2	1	1
0.635	0	3	1	0			0.635	0	1	1	0
0.6355	0	0	1	1			0.6355	0	1	2	1
0.636	0	1	0	0			0.636	0	1	3	2
0.6365	0	0	0	0			0.6365	0	0	2	0
0.637	0	2	2	1			0.637	0	4	2	1
0.6375	0	1	1	0			0.6375	0	3	5	1
0.638	0	0	1	0			0.638	0	1	1	0
0.6385	0	3	1	0			0.6385	0	5	2	0
0.639	0	0	3	0			0.639	0	0	0	1
0.6395	0	3	2	1			0.6395	0	0	0	2
0.64	0	0	0	0			0.64	0	3	3	3
0.6405	0	0	0	0			0.6405	0	4	1	2
0.641	0	2	0	1			0.641	0	3	1	1
0.6415	0	8	2	1			0.6415	0	0	1	1
0.642	0	3	4	0			0.642	0	3	5	2
0.6425	0	3	1	0			0.6425	0	3	3	2
0.643	0	4	0	0			0.643	0	1	3	1
0.6435	0	1	0	0			0.6435	0	2	2	2
0.644	0	1	0	0			0.644	0	0	1	1
0.6445	0	2	2	1			0.6445	0	1	1	3
0.645	0	12	14	1			0.645	0	2	0	0
0.6455	0	6	1	1			0.6455	0	2	2	2
0.646	0	7	3	1			0.646	0	0	1	3
0.6465	0	0	0	0			0.6465	0	3	3	1
0.647	0	0	0	0			0.647	0	4	2	2
0.6475	0	2	0	0			0.6475	0	1	0	2
0.648	0	2	0	0			0.648	0	2	1	3
0.6485	0	2	0	0			0.6485	0	3	2	0
0.649	0	0	0	0			0.649	0	2	1	3
0.6495	0	1	0	0			0.6495	0	2	2	2
0.65	0	1	1	1			0.65	0	2	2	1
0.6505	0	1	0	0			0.6505	0	5	2	2
0.651	0	0	0	0			0.651	0	2	1	0
0.6515	0	0	0	0			0.6515	0	1	0	0
0.652	0	0	0	0			0.652	0	2	4	4
0.6525	0	1	0	0			0.6525	0	1	3	3
0.653	0	0	0	0			0.653	0	0	3	2
0.6535	0	0	0	1			0.6535	0	1	0	3
0.654	0	0	2	0			0.654	0	4	1	1
0.6545	0	0	1	0			0.6545	0	3	1	0
0.655	0	0	0	0			0.655	0	1	2	1
0.6555	0	0	0	0			0.6555	0	1	2	0
0.656	0	2	0	0			0.656	0	3	6	2
0.6565	0	1	0	1			0.6565	0	2	1	1
0.657	0	0	0	0			0.657	0	1	1	2
0.6575	0	1	0	0			0.6575	0	4	2	1
0.658	0	1	0	0			0.658	0	5	3	1
0.6585	0	1	6	0			0.6585	0	1	1	3
0.659	0	4	4	1			0.659	0	2	2	1
0.6595	0	1	2	0			0.6595	0	2	3	0
0.66	0	0	0	0			0.66	0	1	0	1
0.6605	0	1	0	0			0.6605	0	3	3	3
0.661	0	4	0	0			0.661	0	4	2	0
0.6615	0	1	1	0			0.6615	0	3	4	2
0.662	0	1	1	0			0.662	0	3	1	0
0.6625	0	0	0	0			0.6625	0	3	2	1
0.663	0	0	0	0			0.663	0	0	2	1
0.6635	0	3	4	0			0.6635	0	2	1	3
0.664	0	7	7	0			0.664	0	0	1	1
0.6645	0	1	3	0			0.6645	0	2	4	1
0.665	0	0	0	0			0.665	0	2	5	0
0.6655	0	0	1	0			0.6655	0	2	3	0
0.666	0	1	0	1			0.666	0	2	1	1
0.6665	0	0	0	0			0.6665	0	0	0	1
0.667	0	0	0	0			0.667	0	1	1	1
0.6675	0	2	0	2			0.6675	0	1	2	0
0.668	0	2	0	1			0.668	0	1	3	1
0.6685	0	6	1	0			0.6685	0	2	2	1
0.669	0	1	0	0			0.669	0	2	0	0
0.6695	0	1	1	0			0.6695	0	4	2	0
0.67	0	0	0	0			0.67	0	3	1	1
0.6705	0	1	1	0			0.6705	0	6	3	2
0.671	0	1	0	0			0.671	0	2	2	1
0.6715	0	0	0	0			0.6715	0	3	3	0
0.672	0	1	1	0			0.672	0	2	0	2
0.6725	0	2	0	0			0.6725	0	5	0	1
0.673	0	3	0	0			0.673	0	3	1	0
0.6735	0	8	1	0			0.6735	0	1	3	2
0.674	0	17	0	0			0.674	0	1	4	2
0.6745	0	11	0	1			0.6745	0	1	2	1
0.675	0	2	0	0			0.675	0	3	1	1
0.6755	0	2	1	0			0.6755	0	2	1	0
0.676	0	1	0	0			0.676	0	0	0	1
0.6765	0	1	2	0			0.6765	0	1	3	0
0.677	0	0	1	0			0.677	0	0	2	0
0.6775	0	2	0	0			0.6775	0	0	2	4
0.678	0	0	3	0			0.678	0	2	3	1
0.6785	0	0	0	0			0.6785	0	1	0	4
0.679	0	1	1	1			0.679	0	8	2	2
0.6795	0	0	0	0			0.6795	0	1	5	1
0.68	0	0	0	0			0.68	0	3	3	1
0.6805	0	0	0	0			0.6805	0	2	0	1
0.681	0	1	1	0			0.681	0	1	2	2
0.6815	0	0	0	0			0.6815	0	1	2	0
0.682	0	1	1	0			0.682	0	0	2	0
0.6825	0	8	4	0			0.6825	0	4	2	2
0.683	0	1	1	0			0.683	0	2	2	0
0.6835	0	0	0	0			0.6835	0	3	2	1
0.684	0	0	0	0			0.684	0	2	1	3
0.6845	0	1	0	0			0.6845	0	1	1	0
0.685	0	0	0	0			0.685	0	0	0	2
0.6855	0	1	0	0			0.6855	0	2	0	1
0.686	0	0	0	0			0.686	0	3	2	1
0.6865	0	0	1	0			0.6865	0	0	0	1
0.687	0	0	1	0			0.687	0	1	1	3
0.6875	0	2	0	0			0.6875	0	0	4	0
0.688	0	2	0	0			0.688	0	1	1	1
0.6885	0	1	1	2			0.6885	0	1	3	0
0.689	0	0	2	0			0.689	0	2	1	0
0.6895	0	3	1	0			0.6895	0	2	2	2
0.69	0	1	0	0			0.69	0	0	0	3
0.6905	0	0	2	0			0.6905	0	2	2	0
0.691	0	1	1	0			0.691	0	1	3	1
0.6915	0	3	0	0			0.6915	0	3	1	0
0.692	0	8	1	0			0.692	0	1	2	3
0.6925	0	5	0	0			0.6925	0	3	0	2
0.693	0	2	1	0			0.693	0	1	1	1
0.6935	0	3	0	1			0.6935	0	0	2	2
0.694	0	1	1	0			0.694	0	3	3	1
0.6945	0	0	0	0			0.6945	0	2	2	2
0.695	0	1	1	0			0.695	0	4	2	2
0.6955	0	1	1	1			0.6955	0	2	4	2
0.696	0	0	1	0			0.696	0	4	1	3
0.6965	0	0	0	2			0.6965	0	4	2	1
0.697	0	2	3	0			0.697	0	9	4	1
0.6975	0	2	0	1			0.6975	0	0	1	2
0.698	0	0	0	0			0.698	0	1	2	3
0.6985	0	1	0	1			0.6985	0	1	3	0
0.699	0	0	0	0			0.699	0	2	0	0
0.6995	0	0	0	0			0.6995	0	0	4	3
0.7	0	0	0	0			0.7	0	1	1	3
0.7005	0	0	0	0			0.7005	0	3	2	4
0.701	0	2	0	0			0.701	0	1	2	1
0.7015	0	0	0	0			0.7015	0	2	4	4
0.702	0	0	2	0			0.702	0	5	5	1
0.7025	0	2	1	0			0.7025	0	1	3	2
0.703	0	0	2	1			0.703	0	3	2	2
0.7035	0	5	4	1			0.7035	0	5	4	0
0.704	0	6	4	2			0.704	0	7	0	4
0.7045	0	3	3	0			0.7045	0	8	3	2
0.705	0	2	2	0			0.705	0	7	0	0
0.7055	0	2	4	0			0.7055	0	2	1	1
0.706	0	3	0	1			0.706	0	4	1	2
0.7065	0	0	1	1			0.7065	0	4	0	4
0.707	0	2	4	2			0.707	0	6	5	1
0.7075	0	2	5	1			0.7075	0	4	4	1
0.708	0	1	0	1			0.708	0	2	3	2
0.7085	0	1	0	0			0.7085	0	2	3	3
0.709	0	0	0	0			0.709	0	3	0	1
0.7095	0	1	5	1			0.7095	0	1	2	2
0.71	0	4	8	4			0.71	0	3	5	3
0.7105	0	0	0	0			0.7105	0	3	2	0
0.711	0	0	0	0			0.711	0	0	4	1
0.7115	0	0	0	0			0.7115	0	6	2	2
0.712	0	1	0	0			0.712	0	5	3	1
0.7125	0	0	0	0			0.7125	0	0	2	1
0.713	0	1	0	0			0.713	0	3	1	1
0.7135	0	0	0	0			0.7135	0	1	0	3
0.714	0	0	0	0			0.714	0	1	1	2
0.7145	0	0	0	0			0.7145	0	1	0	2
0.715	0	0	0	0			0.715	0	1	2	0
0.7155	0	1	0	0			0.7155	0	2	1	2
0.716	0	0	1	0			0.716	0	1	1	2
0.7165	0	0	0	0			0.7165	0	2	2	2
0.717	0	0	0	4			0.717	0	4	1	2
0.7175	0	0	3	1			0.7175	0	1	0	2
0.718	0	0	0	0			0.718	0	3	1	2
0.7185	0	1	0	0			0.7185	0	0	2	0
0.719	0	1	0	0			0.719	0	0	3	2
0.7195	0	0	0	1			0.7195	0	1	1	1
0.72	0	0	0	0			0.72	0	4	2	0
0.7205	0	1	1	0			0.7205	0	1	5	3
0.721	0	6	8	2			0.721	0	4	1	1
0.7215	0	4	5	2			0.7215	0	4	1	2
0.722	0	0	0	0			0.722	0	2	4	1
0.7225	0	0	0	0			0.7225	0	2	2	2
0.723	0	5	5	1			0.723	0	3	0	2
0.7235	0	5	1	0			0.7235	0	3	0	2
0.724	0	0	0	1			0.724	0	2	2	1
0.7245	0	1	0	0			0.7245	0	3	3	2
0.725	0	1	1	1			0.725	0	2	0	1
0.7255	0	0	1	1			0.7255	0	3	0	1
0.726	0	0	1	2			0.726	0	3	2	1
0.7265	0	0	0	0			0.7265	0	1	1	3
0.727	0	1	0	1			0.727	0	1	1	0
0.7275	0	0	0	0			0.7275	0	3	0	0
0.728	0	0	0	1			0.728	0	3	2	0
0.7285	0	0	0	1			0.7285	0	1	3	1
0.729	0	0	1	0			0.729	0	4	1	3
0.7295	0	0	0	2			0.7295	0	4	4	3
0.73	0	0	0	0			0.73	0	6	2	3
0.7305	0	2	0	0			0.7305	0	7	4	1
0.731	0	1	0	2			0.731	0	4	0	0
0.7315	0	0	0	1			0.7315	0	1	2	2
0.732	0	0	0	0			0.732	0	3	0	1
0.7325	0	0	0	0			0.7325	0	3	3	1
0.733	0	0	0	0			0.733	0	2	3	3
0.7335	0	1	0	0			0.7335	0	3	1	1
0.734	0	0	2	0			0.734	0	3	3	2
0.7345	0	2	3	2			0.7345	0	1	1	1
0.735	0	1	0	0			0.735	0	2	2	1
0.7355	0	4	2	0			0.7355	0	1	1	0
0.736	0	0	0	0			0.736	0	5	1	0
0.7365	0	0	0	1			0.7365	0	0	1	1
0.737	0	0	0	1			0.737	0	3	1	2
0.7375	0	0	0	0			0.7375	0	2	1	0
0.738	0	0	1	1			0.738	0	2	1	0
0.7385	0	1	0	1			0.7385	0	3	0	0
0.739	0	1	1	0			0.739	0	0	2	0
0.7395	0	3	4	0			0.7395	0	0	2	0
0.74	0	1	3	0			0.74	0	3	0	2
0.7405	0	1	2	0			0.7405	0	3	2	1
0.741	0	6	14	1			0.741	0	1	1	0
0.7415	0	2	0	0			0.7415	0	0	2	1
0.742	0	0	0	0			0.742	0	1	2	1
0.7425	0	0	0	0			0.7425	0	2	1	0
0.743	0	0	0	1			0.743	0	3	0	2
0.7435	0	0	0	0			0.7435	0	1	2	1
0.744	0	1	2	0			0.744	0	0	1	1
0.7445	0	0	2	0			0.7445	0	2	2	1
0.745	0	2	1	0			0.745	0	1	0	0
0.7455	0	0	0	0			0.7455	0	1	2	1
0.746	0	0	0	0			0.746	0	0	1	0
0.7465	0	0	0	0			0.7465	0	1	3	2
0.747	0	1	1	0			0.747	0	1	1	2
0.7475	0	0	1	0			0.7475	0	2	2	0
0.748	0	0	0	0			0.748	0	4	0	0
0.7485	0	0	1	0			0.7485	0	4	4	0
0.749	0	0	1	0			0.749	0	1	3	1
0.7495	0	0	1	0			0.7495	0	2	1	3
0.75	0	0	0	0			0.75	0	1	0	1
0.7505	0	0	0	0			0.7505	0	2	1	1
0.751	0	0	1	0			0.751	0	2	1	1
0.7515	0	0	1	0			0.7515	0	3	3	1
0.752	0	0	0	0			0.752	0	1	3	1
0.7525	0	0	0	0			0.7525	0	0	4	1
0.753	0	1	0	0			0.753	0	1	0	1
0.7535	0	2	0	1			0.7535	0	1	1	0
0.754	0	0	1	1			0.754	0	0	3	1
0.7545	0	4	1	0			0.7545	0	1	0	0
0.755	0	4	1	0			0.755	0	1	1	2
0.7555	0	28	2	1			0.7555	0	2	2	3
0.756	0	5	3	0			0.756	0	3	1	5
0.7565	0	1	1	0			0.7565	0	0	3	1
0.757	0	0	1	0			0.757	0	1	0	0
0.7575	0	2	1	1			0.7575	0	1	1	1
0.758	0	14	2	0			0.758	0	0	4	0
0.7585	0	5	1	0			0.7585	0	1	2	2
0.759	0	1	1	0			0.759	0	1	2	0
0.7595	0	0	2	0			0.7595	0	0	0	1
0.76	0	0	0	1			0.76	0	0	1	1
0.7605	0	0	0	0			0.7605	0	1	1	0
0.761	0	2	0	1			0.761	0	0	0	1
0.7615	0	4	1	0			0.7615	0	1	2	3
0.762	0	17	1	0			0.762	0	4	0	0
0.7625	0	9	0	1			0.7625	0	0	1	1
0.763	0	13	2	0			0.763	0	1	0	2
0.7635	0	10	3	0			0.7635	0	2	3	0
0.764	0	23	2	0			0.764	0	1	4	1
0.7645	0	7	0	0			0.7645	0	1	2	2
0.765	0	6	4	1			0.765	0	0	3	3
0.7655	0	8	1	1			0.7655	0	2	2	0
0.766	0	1	0	0			0.766	0	0	2	1
0.7665	0	2	0	0			0.7665	0	1	0	0
0.767	0	0	0	0			0.767	0	0	0	1
0.7675	0	0	0	0			0.7675	0	0	2	0
0.768	0	4	2	0			0.768	0	2	1	3
0.7685	0	6	2	0			0.7685	0	1	0	6
0.769	0	0	3	2			0.769	0	2	0	1
0.7695	0	1	2	0			0.7695	0	1	2	0
0.77	0	3	5	0			0.77	0	0	2	0
0.7705	0	2	0	0			0.7705	0	1	1	0
0.771	0	0	0	0			0.771	0	0	1	0
0.7715	0	3	0	1			0.7715	0	1	0	1
0.772	0	0	0	0			0.772	0	1	4	1
0.7725	0	1	0	0			0.7725	0	0	3	1
0.773	0	0	1	0			0.773	0	1	1	1
0.7735	0	0	0	0			0.7735	0	2	2	0
0.774	0	2	0	0			0.774	0	0	0	0
0.7745	0	6	0	0			0.7745	0	2	0	1
0.775	0	3	2	1			0.775	0	2	4	1
0.7755	0	0	0	1			0.7755	0	0	1	2
0.776	0	1	1	0			0.776	0	0	4	1
0.7765	0	0	2	0			0.7765	0	1	3	0
0.777	0	1	0	0			0.777	0	0	1	0
0.7775	0	0	0	0			0.7775	0	0	2	2
0.778	0	1	1	0			0.778	0	3	1	2
0.7785	0	5	0	0			0.7785	0	0	2	0
0.779	0	0	1	1			0.779	0	0	1	1
0.7795	0	0	0	0			0.7795	0	3	0	1
0.78	0	1	1	0			0.78	0	1	4	4
0.7805	0	0	0	0			0.7805	0	1	3	2
0.781	0	0	0	0			0.781	0	0	3	1
0.7815	0	2	0	0			0.7815	0	1	3	2
0.782	0	0	0	0			0.782	0	2	1	0
0.7825	0	0	0	0			0.7825	0	3	4	1
0.783	0	1	0	4			0.783	0	0	2	0
0.7835	0	0	0	1			0.7835	0	1	1	1
0.784	0	0	0	0			0.784	0	0	1	0
0.7845	0	1	0	0			0.7845	0	2	1	3
0.785	0	1	0	0			0.785	0	1	2	0
0.7855	0	0	1	0			0.7855	0	2	6	4
0.786	0	0	0	0			0.786	0	2	0	1
0.7865	0	0	0	0			0.7865	0	0	4	2
0.787	0	0	1	1			0.787	0	3	1	0
0.7875	0	0	0	0			0.7875	0	0	2	0
0.788	0	1	0	0			0.788	0	0	1	3
0.7885	0	0	0	0			0.7885	0	1	0	0
0.789	0	0	2	1			0.789	0	3	2	0
0.7895	0	1	1	4			0.7895	0	2	1	0
0.79	0	1	0	3			0.79	0	2	1	1
0.7905	0	1	0	2			0.7905	0	0	0	1
0.791	0	0	0	0			0.791	0	0	2	2
0.7915	0	1	0	1			0.7915	0	2	0	3
0.792	0	0	1	0			0.792	0	2	1	1
0.7925	0	1	0	1			0.7925	0	1	1	0
0.793	0	0	0	0			0.793	0	1	5	0
0.7935	0	0	0	0			0.7935	0	0	2	0
0.794	0	0	1	0			0.794	0	1	2	2
0.7945	0	0	1	0			0.7945	0	3	0	0
0.795	0	0	0	0			0.795	0	1	2	1
0.7955	0	0	0	0			0.7955	0	1	1	0
0.796	0	0	0	1			0.796	0	1	0	2
0.7965	0	0	0	0			0.7965	0	0	2	3
0.797	0	1	0	0			0.797	0	0	2	2
0.7975	0	0	1	0			0.7975	0	1	2	2
0.798	0	2	1	0			0.798	0	1	0	2
0.7985	0	2	1	0			0.7985	0	3	0	2
0.799	0	3	11	3			0.799	0	2	2	3
0.7995	0	0	2	0			0.7995	0	1	0	1
0.8	0	0	0	0			0.8	0	2	1	3
0.8005	0	0	0	1			0.8005	0	3	1	1
0.801	0	1	1	0			0.801	0	2	0	1
0.8015	0	0	1	0			0.8015	0	1	0	0
0.802	0	1	0	0			0.802	0	3	1	0
0.8025	0	0	0	1			0.8025	0	2	2	2
0.803	0	0	2	2			0.803	0	0	0	1
0.8035	0	0	2	0			0.8035	0	1	1	1
0.804	0	0	0	0			0.804	0	2	0	2
0.8045	0	0	1	0			0.8045	0	3	3	3
0.805	0	0	1	0			0.805	0	2	1	3
0.8055	0	0	0	1			0.8055	0	1	2	2
0.806	0	0	0	0			0.806	0	0	1	0
0.8065	0	1	0	0			0.8065	0	1	1	2
0.807	0	0	2	0			0.807	0	1	0	1
0.8075	0	0	0	0			0.8075	0	0	1	1
0.808	0	0	2	1			0.808	0	1	1	0
0.8085	0	1	0	0			0.8085	0	0	2	3
0.809	0	1	0	1			0.809	0	1	2	1
0.8095	0	2	0	0			0.8095	0	1	2	0
0.81	0	0	0	0			0.81	0	1	0	0
0.8105	0	0	0	0			0.8105	0	0	1	0
0.811	0	1	0	0			0.811	0	2	4	1
0.8115	0	0	1	0			0.8115	0	0	0	1
0.812	0	1	0	0			0.812	0	1	1	1
0.8125	0	1	0	0			0.8125	0	0	3	2
0.813	0	0	0	0			0.813	0	4	3	0
0.8135	0	0	1	0			0.8135	0	4	1	1
0.814	0	0	0	0			0.814	0	1	1	3
0.8145	0	24	1	0			0.8145	0	3	1	1
0.815	0	8	2	0			0.815	0	1	2	3
0.8155	0	4	0	0			0.8155	0	4	3	1
0.816	0	1	0	0			0.816	0	0	5	0
0.8165	0	7	0	1			0.8165	0	1	4	7
0.817	0	20	1	1			0.817	0	2	1	4
0.8175	0	5	0	0			0.8175	0	1	2	4
0.818	0	1	0	0			0.818	0	0	2	1
0.8185	0	0	1	0			0.8185	0	1	3	2
0.819	0	1	0	2			0.819	0	3	1	2
0.8195	0	0	0	0			0.8195	0	2	2	0
0.82	0	0	0	0			0.82	0	0	1	3
0.8205	0	1	0	0			0.8205	0	0	2	1
0.821	0	0	0	0			0.821	0	2	0	5
0.8215	0	0	0	0			0.8215	0	5	3	2
0.822	0	0	0	0			0.822	0	2	6	0
0.8225	0	1	0	0			0.8225	0	0	1	0
0.823	0	1	0	0			0.823	0	1	2	2
0.8235	0	0	4	1			0.8235	0	2	6	3
0.824	0	2	1	0			0.824	0	0	3	2
0.8245	0	1	0	0			0.8245	0	1	2	1
0.825	0	1	1	0			0.825	0	2	1	1
0.8255	0	2	1	0			0.8255	0	0	1	4
0.826	0	0	0	0			0.826	0	1	4	3
0.8265	0	0	0	0			0.8265	0	0	1	4
0.827	0	0	0	0			0.827	0	0	1	2
0.8275	0	0	1	0			0.8275	0	1	2	3
0.828	0	4	0	2			0.828	0	0	0	4
0.8285	0	2	4	0			0.8285	0	1	0	3
0.829	0	2	1	0			0.829	0	1	2	2
0.8295	0	4	1	0			0.8295	0	0	2	4
0.83	0	5	0	0			0.83	0	1	2	6
0.8305	0	2	0	0			0.8305	0	2	3	1
0.831	0	2	0	0			0.831	0	0	3	1
0.8315	0	12	1	0			0.8315	0	3	2	1
0.832	0	2	1	0			0.832	0	0	2	1
0.8325	0	2	0	0			0.8325	0	3	1	2
0.833	0	10	1	1			0.833	0	1	0	2
0.8335	0	9	1	0			0.8335	0	0	1	4
0.834	0	0	0	0			0.834	0	2	3	2
0.8345	0	1	2	0			0.8345	0	1	2	0
0.835	0	2	1	0			0.835	0	0	2	2
0.8355	0	2	0	0			0.8355	0	0	1	4
0.836	0	0	0	0			0.836	0	1	3	0
0.8365	0	0	0	0			0.8365	0	0	3	1
0.837	0	0	1	1			0.837	0	1	1	1
0.8375	0	1	2	0			0.8375	0	0	1	2
0.838	0	0	1	1			0.838	0	2	3	3
0.8385	0	1	0	1			0.8385	0	1	1	5
0.839	0	0	0	0			0.839	0	3	1	2
0.8395	0	1	0	0			0.8395	0	0	0	4
0.84	0	2	4	1			0.84	0	1	1	4
0.8405	0	1	0	0			0.8405	0	1	1	3
0.841	0	0	2	0			0.841	0	1	1	2
0.8415	0	1	0	0			0.8415	0	1	0	4
0.842	0	0	0	1			0.842	0	3	2	2
0.8425	0	0	0	0			0.8425	0	3	3	2
0.843	0	1	2	0			0.843	0	4	4	3
0.8435	0	0	2	1			0.8435	0	2	3	1
0.844	0	3	0	0			0.844	0	2	1	1
0.8445	0	1	1	1			0.8445	0	2	4	5
0.845	0	1	0	0			0.845	0	1	0	2
0.8455	0	2	0	0			0.8455	0	3	2	2
0.846	0	2	0	0			0.846	0	1	2	1
0.8465	0	0	3	1			0.8465	0	1	3	3
0.847	0	0	0	2			0.847	0	0	2	5
0.8475	0	0	0	0			0.8475	0	0	1	5
0.848	0	1	0	0			0.848	0	3	1	2
0.8485	0	0	1	1			0.8485	0	1	1	0
0.849	0	0	0	0			0.849	0	1	3	2
0.8495	0	0	0	0			0.8495	0	0	1	2
0.85	0	1	0	1			0.85	0	0	1	2
0.8505	0	3	1	1			0.8505	0	1	1	3
0.851	0	6	1	0			0.851	0	4	1	4
0.8515	0	0	0	0			0.8515	0	0	1	2
0.852	0	0	0	0			0.852	0	0	2	2
0.8525	0	0	0	0			0.8525	0	5	0	2
0.853	0	0	0	0			0.853	0	3	2	0
0.8535	0	0	0	0			0.8535	0	2	0	2
0.854	0	2	1	0			0.854	0	1	1	6
0.8545	0	1	1	0			0.8545	0	1	3	0
0.855	0	1	0	0			0.855	0	1	1	3
0.8555	0	3	0	4			0.8555	0	4	1	6
0.856	0	0	0	2			0.856	0	3	1	1
0.8565	0	0	1	1			0.8565	0	0	1	2
0.857	0	0	0	0			0.857	0	3	0	2
0.8575	0	1	3	1			0.8575	0	4	6	6
0.858	0	1	1	1			0.858	0	4	2	3
0.8585	0	4	1	0			0.8585	0	1	0	0
0.859	0	1	0	0			0.859	0	2	1	2
0.8595	0	1	0	0			0.8595	0	1	2	1
0.86	0	1	2	0			0.86	0	2	3	2
0.8605	0	4	4	1			0.8605	0	3	0	8
0.861	0	3	0	0			0.861	0	6	2	4
0.8615	0	7	2	0			0.8615	0	2	1	2
0.862	0	4	3	0			0.862	0	0	0	1
0.8625	0	0	0	0			0.8625	0	4	3	4
0.863	0	0	0	1			0.863	0	3	2	2
0.8635	0	0	0	0			0.8635	0	1	4	4
0.864	0	2	0	1			0.864	0	0	2	2
0.8645	0	1	1	1			0.8645	0	2	1	4
0.865	0	1	0	0			0.865	0	3	2	1
0.8655	0	1	2	0			0.8655	0	7	1	1
0.866	0	3	2	1			0.866	0	0	2	2
0.8665	0	2	3	1			0.8665	0	2	0	4
0.867	0	7	6	4			0.867	0	2	1	4
0.8675	0	3	3	1			0.8675	0	1	3	1
0.868	0	2	2	1			0.868	0	5	2	0
0.8685	0	6	1	2			0.8685	0	1	2	0
0.869	0	0	4	0			0.869	0	2	2	1
0.8695	0	4	3	1			0.8695	0	1	0	0
0.87	0	0	1	0			0.87	0	1	2	0
0.8705	0	0	1	0			0.8705	0	4	0	0
0.871	0	0	1	0			0.871	0	1	0	1
0.8715	0	3	2	0			0.8715	0	3	2	2
0.872	0	0	0	0			0.872	0	1	2	0
0.8725	0	1	0	0			0.8725	0	4	2	1
0.873	0	0	1	0			0.873	0	0	1	0
0.8735	0	3	1	1			0.8735	0	4	1	2
0.874	0	3	1	0			0.874	0	5	2	1
0.8745	0	3	0	0			0.8745	0	3	0	0
0.875	0	7	0	0			0.875	0	1	0	0
0.8755	0	4	0	0			0.8755	0	0	0	1
0.876	0	2	0	0			0.876	0	2	3	1
0.8765	0	1	1	0			0.8765	0	1	1	2
0.877	0	0	0	1			0.877	0	2	1	0
0.8775	0	0	0	0			0.8775	0	3	1	2
0.878	0	2	1	0			0.878	0	1	0	1
0.8785	0	10	1	0			0.8785	0	3	2	0
0.879	0	10	5	8			0.879	0	3	0	0
0.8795	0	3	2	0			0.8795	0	3	3	3
0.88	0	7	1	0			0.88	0	1	1	1
0.8805	0	8	1	0			0.8805	0	3	2	1
0.881	0	11	1	1			0.881	0	1	1	1
0.8815	0	0	2	0			0.8815	0	2	0	1
0.882	0	0	0	0			0.882	0	1	2	4
0.8825	0	2	0	1			0.8825	0	3	1	0
0.883	0	0	0	0			0.883	0	1	3	2
0.8835	0	1	1	0			0.8835	0	4	3	1
0.884	0	0	1	0			0.884	0	0	1	3
0.8845	0	1	0	0			0.8845	0	5	1	0
0.885	0	1	0	0			0.885	0	2	1	2
0.8855	0	2	0	0			0.8855	0	1	5	0
0.886	0	0	1	0			0.886	0	3	4	1
0.8865	0	2	4	0			0.8865	0	0	2	0
0.887	0	0	3	0			0.887	0	2	4	2
0.8875	0	3	0	0			0.8875	0	5	3	1
0.888	0	3	1	0			0.888	0	7	2	0
0.8885	0	0	0	1			0.8885	0	1	0	2
0.889	0	1	0	0			0.889	0	1	2	1
0.8895	0	0	3	1			0.8895	0	3	2	2
0.89	0	1	1	0			0.89	0	1	2	1
0.8905	0	2	3	2			0.8905	0	4	1	2
0.891	0	2	8	3			0.891	0	0	3	0
0.8915	0	3	1	1			0.8915	0	2	3	1
0.892	0	3	2	1			0.892	0	4	2	3
0.8925	0	5	1	1			0.8925	0	0	0	1
0.893	0	3	5	1			0.893	0	1	2	1
0.8935	0	2	0	0			0.8935	0	1	3	1
0.894	0	3	2	1			0.894	0	0	0	2
0.8945	0	0	1	1			0.8945	0	2	2	1
0.895	0	0	1	0			0.895	0	2	1	1
0.8955	0	1	1	0			0.8955	0	2	0	1
0.896	0	0	1	0			0.896	0	3	5	1
0.8965	0	1	1	0			0.8965	0	1	0	1
0.897	0	1	1	3			0.897	0	1	0	1
0.8975	0	1	0	4			0.8975	0	3	3	0
0.898	0	1	1	1			0.898	0	3	1	0
0.8985	0	1	2	0			0.8985	0	1	1	1
0.899	0	1	0	0			0.899	0	5	1	0
0.8995	0	1	0	1			0.8995	0	8	3	1
0.9	0	0	0	0			0.9	0	4	1	1
0.9005	0	0	1	0			0.9005	0	4	1	1
0.901	0	3	5	1			0.901	0	0	1	2
0.9015	0	0	2	0			0.9015	0	1	0	1
0.902	0	0	1	0			0.902	0	2	3	1
0.9025	0	3	3	3			0.9025	0	2	1	1
0.903	0	1	1	1			0.903	0	0	1	3
0.9035	0	2	0	0			0.9035	0	2	0	4
0.904	0	0	0	0			0.904	0	1	3	1
0.9045	0	1	0	0			0.9045	0	2	1	2
0.905	0	1	0	1			0.905	0	1	3	0
0.9055	0	1	1	0			0.9055	0	0	1	2
0.906	0	1	0	0			0.906	0	2	0	0
0.9065	0	0	0	0			0.9065	0	3	2	0
0.907	0	0	1	0			0.907	0	4	2	1
0.9075	0	5	7	5			0.9075	0	1	5	1
0.908	0	6	5	4			0.908	0	2	3	1
0.9085	0	0	0	2			0.9085	0	3	0	1
0.909	0	1	0	1			0.909	0	0	2	1
0.9095	0	1	0	0			0.9095	0	4	1	1
0.91	0	3	0	1			0.91	0	0	0	0
0.9105	0	0	1	0			0.9105	0	1	0	0
0.911	0	0	0	0			0.911	0	3	1	2
0.9115	0	1	2	1			0.9115	0	1	2	0
0.912	0	5	2	0			0.912	0	2	2	0
0.9125	0	6	3	1			0.9125	0	1	1	2
0.913	0	3	0	0			0.913	0	2	1	1
0.9135	0	2	0	0			0.9135	0	1	0	0
0.914	0	1	0	0			0.914	0	0	1	2
0.9145	0	1	1	1			0.9145	0	3	4	1
0.915	0	0	1	0			0.915	0	1	3	1
0.9155	0	1	0	0			0.9155	0	2	5	1
0.916	0	1	2	0			0.916	0	2	1	0
0.9165	0	0	1	0			0.9165	0	4	1	0
0.917	0	0	1	0			0.917	0	0	1	3
0.9175	0	0	0	0			0.9175	0	0	2	0
0.918	0	0	0	0			0.918	0	2	2	0
0.9185	0	0	0	0			0.9185	0	0	3	2
0.919	0	0	0	0			0.919	0	3	0	0
0.9195	0	1	0	0			0.9195	0	2	0	0
0.92	0	1	0	0			0.92	0	1	1	1
0.9205	0	1	0	0			0.9205	0	1	0	1
0.921	0	0	1	0			0.921	0	4	1	2
0.9215	0	0	0	0			0.9215	0	1	3	1
0.922	0	2	2	0			0.922	0	2	1	1
0.9225	0	0	0	0			0.9225	0	1	5	1
0.923	0	0	0	0			0.923	0	6	0	2
0.9235	0	1	1	0			0.9235	0	2	1	1
0.924	0	0	0	0			0.924	0	3	1	2
0.9245	0	2	2	0			0.9245	0	3	1	0
0.925	0	0	0	1			0.925	0	2	5	0
0.9255	0	1	1	1			0.9255	0	2	1	2
0.926	0	2	1	0			0.926	0	5	0	2
0.9265	0	3	1	1			0.9265	0	2	0	0
0.927	0	0	1	0			0.927	0	1	0	1
0.9275	0	0	1	2			0.9275	0	3	2	1
0.928	0	0	0	1			0.928	0	3	3	0
0.9285	0	0	0	0			0.9285	0	1	2	1
0.929	0	0	1	0			0.929	0	0	0	0
0.9295	0	1	0	0			0.9295	0	3	1	1
0.93	0	0	2	0			0.93	0	4	2	0
0.9305	0	1	3	0			0.9305	0	3	4	2
0.931	0	0	0	0			0.931	0	4	1	0
0.9315	0	0	0	1			0.9315	0	3	3	1
0.932	0	0	0	1			0.932	0	4	3	1
0.9325	0	6	1	0			0.9325	0	3	2	0
0.933	0	4	0	0			0.933	0	2	3	0
0.9335	0	1	0	2			0.9335	0	1	3	2
0.934	0	2	1	1			0.934	0	2	2	1
0.9345	0	0	0	1			0.9345	0	2	2	0
0.935	0	3	1	0			0.935	0	2	2	3
0.9355	0	2	0	0			0.9355	0	1	3	3
0.936	0	0	0	1			0.936	0	2	2	1
0.9365	0	0	1	6			0.9365	0	4	3	0
0.937	0	0	0	3			0.937	0	3	1	2
0.9375	0	0	0	1			0.9375	0	2	0	0
0.938	0	0	0	7			0.938	0	6	4	0
0.9385	0	0	0	0			0.9385	0	2	1	3
0.939	0	0	0	0			0.939	0	2	1	1
0.9395	0	0	0	0			0.9395	0	1	3	2
0.94	0	5	3	0			0.94	0	1	0	3
0.9405	0	11	1	0			0.9405	0	1	0	0
0.941	0	1	0	0			0.941	0	3	2	2
0.9415	0	0	0	0			0.9415	0	2	0	0
0.942	0	1	0	0			0.942	0	4	1	0
0.9425	0	0	0	0			0.9425	0	2	3	0
0.943	0	1	0	0			0.943	0	2	3	2
0.9435	0	2	0	1			0.9435	0	0	2	2
0.944	0	1	1	0			0.944	0	4	1	1
0.9445	0	1	1	0			0.9445	0	4	2	1
0.945	0	0	1	0			0.945	0	3	1	0
0.9455	0	1	2	0			0.9455	0	3	5	3
0.946	0	0	0	0			0.946	0	5	1	0
0.9465	0	0	0	0			0.9465	0	2	4	2
0.947	0	2	0	0			0.947	0	4	1	0
0.9475	0	1	0	1			0.9475	0	4	1	1
0.948	0	1	0	1			0.948	0	4	1	0
0.9485	0	4	2	1			0.9485	0	7	6	1
0.949	0	8	1	1			0.949	0	4	1	0
0.9495	0	7	0	1			0.9495	0	5	3	1
0.95	0	9	0	0			0.95	0	3	2	1
0.9505	0	2	0	0			0.9505	0	2	2	1
0.951	0	3	1	0			0.951	0	4	0	0
0.9515	0	3	2	0			0.9515	0	3	1	0
0.952	0	0	1	0			0.952	0	1	1	1
0.9525	0	0	0	0			0.9525	0	1	3	2
0.953	0	5	1	0			0.953	0	2	4	1
0.9535	0	3	0	0			0.9535	0	1	0	3
0.954	0	6	9	4			0.954	0	1	0	0
0.9545	0	0	1	0			0.9545	0	3	1	0
0.955	0	0	1	3			0.955	0	4	3	2
0.9555	0	1	0	1			0.9555	0	2	0	0
0.956	0	0	0	0			0.956	0	2	0	0
0.9565	0	1	0	0			0.9565	0	2	1	0
0.957	0	0	0	0			0.957	0	3	2	0
0.9575	0	0	0	0			0.9575	0	1	2	2
0.958	0	1	0	0			0.958	0	7	2	0
0.9585	0	0	0	0			0.9585	0	16	3	8
0.959	0	1	0	8			0.959	0	5	2	2
0.9595	0	1	1	1			0.9595	0	8	3	0
0.96	0	1	0	0			0.96	0	2	5	1
0.9605	0	1	0	0			0.9605	69.0503	9	4	1
0.961	0	9	0	0			0.961	69.0503	4	0	1
0.9615	0	5	2	0			0.9615	69.0503	6	2	0
0.962	0	15	3	0			0.962	69.0503	7	6	0
0.9625	0	3	1	0			0.9625	69.0503	6	1	0
0.963	0	1	1	0			0.963	69.0503	4	3	2
0.9635	0	2	0	1			0.9635	69.0503	5	3	3
0.964	0	10	0	0			0.964	69.0503	3	3	1
0.9645	0	21	2	0			0.9645	69.0503	8	1	3
0.965	0	1	1	0			0.965	69.0503	11	1	0
0.9655	0	0	1	0			0.9655	69.0503	7	2	1
0.966	0	0	1	0			0.966	69.0503	15	1	2
0.9665	0	0	0	0			0.9665	69.0503	4	1	1
0.967	0	0	0	1			0.967	69.0503	10	0	1
0.9675	0	0	0	0			0.9675	69.0503	5	3	0
0.968	0	0	0	0			0.968	69.0503	4	1	0
0.9685	0	0	1	3			0.9685	0	2	3	1
0.969	0	0	0	0			0.969	0	3	2	0
0.9695	0	1	1	0			0.9695	0	3	2	0
0.97	0	3	0	0			0.97	0	3	1	1
0.9705	0	2	0	0			0.9705	0	2	3	1
0.971	0	1	2	0			0.971	68.5642	4	2	0
0.9715	0	0	0	6			0.9715	68.5642	7	2	2
0.972	0	3	2	0			0.972	68.5642	5	1	0
0.9725	0	2	2	0			0.9725	68.5642	4	0	0
0.973	0	4	1	0			0.973	68.5642	6	1	2
0.9735	0	0	0	0			0.9735	68.5642	6	2	0
0.974	0	1	0	0			0.974	68.5642	7	2	2
0.9745	0	1	2	2			0.9745	68.5642	7	2	0
0.975	0	1	2	0			0.975	68.5642	5	2	0
0.9755	0	1	0	1			0.9755	68.5642	16	2	2
0.976	0	0	1	2			0.976	68.5642	11	3	2
0.9765	0	2	0	3			0.9765	68.5642	9	1	0
0.977	0	3	0	6			0.977	68.5642	6	2	0
0.9775	0	0	1	0			0.9775	68.5642	6	2	0
0.978	0	1	0	1			0.978	68.5642	6	0	0
0.9785	0	0	0	0			0.9785	68.5642	5	3	1
0.979	0	3	0	1			0.979	68.5642	13	1	3
0.9795	0	3	0	1			0.9795	68.5642	7	2	0
0.98	0	0	1	0			0.98	68.5642	4	1	2
0.9805	0	1	1	0			0.9805	68.5642	4	1	1
0.981	0	0	0	0			0.981	0	2	3	2
0.9815	0	5	2	0			0.9815	0	3	2	2
0.982	0	13	0	0			0.982	0	3	2	1
0.9825	0	9	1	0			0.9825	0	5	2	1
0.983	0	14	0	0			0.983	0	3	2	0
0.9835	0	1	1	0			0.9835	0	8	3	1
0.984	0	4	0	1			0.984	0	2	1	1
0.9845	0	4	0	0			0.9845	0	2	2	0
0.985	0	0	0	0			0.985	0	4	0	3
0.9855	0	0	1	0			0.9855	0	3	1	0
0.986	0	4	2	0			0.986	0	3	3	2
0.9865	0	1	0	0			0.9865	0	8	2	2
0.987	0	1	1	2			0.987	0	4	3	4
0.9875	0	0	1	1			0.9875	0	1	2	1
0.988	0	3	0	0			0.988	0	3	2	1
0.9885	0	5	2	0			0.9885	0	5	2	0
0.989	0	0	0	0			0.989	0	3	1	3
0.9895	0	0	0	0			0.9895	0	2	3	1
0.99	0	1	0	0			0.99	0	3	0	1
0.9905	0	0	0	0			0.9905	0	3	5	0
0.991	0	0	0	0			0.991	0	8	0	3
0.9915	0	0	0	0			0.9915	0	1	6	2
0.992	0	0	0	0			0.992	0	3	3	0
0.9925	0	0	1	0			0.9925	0	5	4	0
0.993	0	1	1	0			0.993	0	4	1	3
0.9935	0	0	0	0			0.9935	0	4	4	0
0.994	0	2	1	0			0.994	0	3	3	1
0.9945	0	0	1	0			0.9945	0	0	3	1
0.995	0	1	0	0			0.995	0	1	1	1
0.9955	0	0	0	0			0.9955	0	3	0	1
0.996	0	0	0	1			0.996	0	3	3	0
0.9965	0	0	0	0			0.9965	0	2	1	1
0.997	0	0	1	0			0.997	0	5	0	0
0.9975	0	0	1	0			0.9975	0	4	0	0
0.998	0	0	1	0			0.998	0	6	0	0
[truncated: 19,281 more rows]

## Sheet: Figure 3
	Figure 3
3a						3b								3c								3e						3f								3g
FRET Efficiency	Probability	FRET Efficiency	Gaussian fit			FRET Efficiency	Probability	FRET Efficiency	Fit Peak 1	Fit Peak 2	Cumulative Fit Peak			FRET Efficiency	Probability	FRET Efficiency	Fit Peak 1	Fit Peak 2	Cumulative Fit Peak			FRET Efficiency	Probability	FRET Efficiency	Gaussian fit			FRET Efficiency	Probability	FRET Efficiency	Fit Peak 1	Fit Peak 2	Cumulative Fit Peak			FRET Efficiency	Probability	FRET Efficiency	Fit Peak 1	Fit Peak 2	Cumulative Fit Peak
0	0.01708	0	0.00868			0	0.05098	0	0.04248	0.04248	0.04248			-0.1	0	-0.1	0.02611	-0.11663	0.02676			0	0	0	0.0384			0	0	0	0.10276	0.10243	0.10276			-0.1	0	-0.1	-0.03388	-0.38565	-0.03384
0.03077	0.01708	0.0012	0.00868			0.03077	0.05214	0.0012	0.04248	0.04248	0.04248			-0.07045	0.01948	-0.0987	0.02738	-0.11662	0.02804			0.03077	0.05282	0.12012	0.03873			0.03077	0.04485	0.12012	0.10277	0.10243	0.10277			-0.07045	0.07237	-0.0987	-0.03094	-0.38564	-0.0309
0.06154	0.02016	0.0024	0.00868			0.06154	0.06257	0.0024	0.04248	0.04248	0.04248			-0.04091	0.07589	-0.0974	0.02866	-0.1166	0.02934			0.06154	0.06267	0.24024	0.03907			0.06154	0.0865	0.24024	0.10278	0.10243	0.10278			-0.04091	0.03947	-0.0974	-0.02798	-0.38564	-0.02794
0.09231	0.0185	0.0036	0.00868			0.09231	0.03592	0.0036	0.04248	0.04248	0.04248			-0.01136	0.14876	-0.0961	0.02993	-0.11659	0.03063			0.09231	0.09758	0.36036	0.03941			0.09231	0.10343	0.36036	0.10278	0.10243	0.10278			-0.01136	0.14638	-0.0961	-0.02501	-0.38564	-0.02497
0.12308	0.01898	0.0048	0.00868			0.12308	0.02317	0.0048	0.04248	0.04248	0.04248			0.01818	0.1867	-0.09479	0.03121	-0.11657	0.03193			0.12308	0.08953	0.48048	0.03975			0.12308	0.11213	0.48048	0.10279	0.10243	0.10279			0.01818	0.30428	-0.09479	-0.02203	-0.38564	-0.02198
0.15385	0.02087	0.00601	0.00868			0.15385	0.03708	0.00601	0.04248	0.04248	0.04248			0.04773	0.18704	-0.09349	0.0325	-0.11655	0.03322			0.15385	0.14145	0.6006	0.04009			0.15385	0.12494	0.6006	0.1028	0.10243	0.1028			0.04773	0.35033	-0.09349	-0.01903	-0.38564	-0.01898
0.18462	0.01376	0.00721	0.00868			0.18462	0.03013	0.00721	0.04248	0.04248	0.04248			0.07727	0.17663	-0.09219	0.03378	-0.11654	0.03453			0.18462	0.1889	0.72072	0.04044			0.18462	0.14508	0.72072	0.1028	0.10243	0.1028			0.07727	0.49671	-0.09219	-0.01601	-0.38564	-0.01596
0.21538	0.02016	0.00841	0.00868			0.21538	0.04403	0.00841	0.04248	0.04248	0.04248			0.10682	0.16253	-0.09089	0.03507	-0.11652	0.03583			0.21538	0.21128	0.84084	0.0408			0.21538	0.15286	0.84084	0.10281	0.10243	0.10281			0.10682	0.64803	-0.09089	-0.01298	-0.38564	-0.01293
0.24615	0.02491	0.00961	0.00868			0.24615	0.04867	0.00961	0.04248	0.04248	0.04248			0.13636	0.14406	-0.08959	0.03636	-0.1165	0.03713			0.24615	0.26141	0.96096	0.04116			0.24615	0.15286	0.96096	0.10282	0.10243	0.10282			0.13636	0.62664	-0.08959	-0.00993	-0.38564	-0.00988
0.27692	0.01731	0.01081	0.00868			0.27692	0.03708	0.01081	0.04248	0.04248	0.04248			0.16591	0.12827	-0.08829	0.03765	-0.11648	0.03844			0.27692	0.3017	1.08108	0.04152			0.27692	0.14142	1.08108	0.10283	0.10243	0.10283			0.16591	0.75493	-0.08829	-0.00687	-0.38564	-0.00682
0.30769	0.02917	0.01201	0.00868			0.30769	0.04635	0.01201	0.04248	0.04248	0.04248			0.19545	0.14103	-0.08699	0.03894	-0.11647	0.03975			0.30769	0.36705	1.2012	0.04189			0.30769	0.15652	1.2012	0.10284	0.10243	0.10284			0.19545	0.77632	-0.08699	-0.0038	-0.38563	-0.00374
0.33846	0.03202	0.01321	0.00868			0.33846	0.05794	0.01321	0.04248	0.04248	0.04248			0.225	0.14238	-0.08569	0.04023	-0.11645	0.04106			0.33846	0.42077	1.32132	0.04226			0.33846	0.16888	1.32132	0.10284	0.10243	0.10284			0.225	0.83388	-0.08569	-0.00070739	-0.38563	-0.000652951
0.36923	0.04293	0.01441	0.00868			0.36923	0.0927	0.01441	0.04248	0.04248	0.04248			0.25455	0.15782	-0.08438	0.04152	-0.11643	0.04238			0.36923	0.46374	1.44144	0.04263			0.36923	0.14874	1.44144	0.10285	0.10243	0.10285			0.25455	0.92763	-0.08438	0.0024	-0.38563	0.00245
0.4	0.04388	0.01562	0.00868			0.4	0.07995	0.01562	0.04248	0.04248	0.04248			0.28409	0.16958	-0.08308	0.04282	-0.11641	0.04369			0.4	0.55864	1.56156	0.04301			0.4	0.17162	1.56156	0.10286	0.10243	0.10286			0.28409	0.87007	-0.08308	0.00552	-0.38563	0.00557
0.43077	0.06238	0.01682	0.00868			0.43077	0.08227	0.01682	0.04248	0.04248	0.04248			0.31364	0.1867	-0.08178	0.04411	-0.11639	0.04501			0.43077	0.61146	1.68168	0.0434			0.43077	0.18261	1.68168	0.10287	0.10243	0.10287			0.31364	0.89638	-0.08178	0.00865	-0.38563	0.00871
0.46154	0.09345	0.01802	0.00868			0.46154	0.10081	0.01802	0.04248	0.04248	0.04248			0.34318	0.19846	-0.08048	0.04541	-0.11637	0.04632			0.46154	0.73232	1.8018	0.04379			0.46154	0.19588	1.8018	0.10288	0.10243	0.10288			0.34318	0.90625	-0.08048	0.0118	-0.38563	0.01186
0.49231	0.14801	0.01922	0.00868			0.49231	0.13094	0.01922	0.04248	0.04248	0.04248			0.37273	0.23539	-0.07918	0.04671	-0.11635	0.04764			0.49231	0.81021	1.92192	0.04418			0.49231	0.2032	1.92192	0.10289	0.10243	0.10289			0.37273	0.96053	-0.07918	0.01496	-0.38563	0.01502
0.52308	0.19734	0.02042	0.00868			0.52308	0.15643	0.02042	0.04248	0.04248	0.04248			0.40227	0.27636	-0.07788	0.04801	-0.11633	0.04896			0.52308	0.93017	2.04204	0.04458			0.52308	0.18169	2.04204	0.10289	0.10243	0.10289			0.40227	1	-0.07788	0.01814	-0.38562	0.0182
0.55385	0.28178	0.02162	0.00868			0.55385	0.15295	0.02162	0.04248	0.04248	0.04248			0.43182	0.2908	-0.07658	0.0493	-0.1163	0.05028			0.55385	0.89526	2.16216	0.04498			0.55385	0.23066	2.16216	0.1029	0.10243	0.1029			0.43182	0.86678	-0.07658	0.02133	-0.38562	0.0214
0.58462	0.41746	0.02282	0.00868			0.58462	0.19699	0.02282	0.04248	0.04248	0.04248			0.46136	0.37408	-0.07528	0.0506	-0.11628	0.0516			0.58462	0.97672	2.28228	0.04538			0.58462	0.24897	2.28228	0.10291	0.10243	0.10291			0.46136	0.72862	-0.07528	0.02454	-0.38562	0.0246
0.61538	0.57377	0.02402	0.00868			0.61538	0.22016	0.02402	0.04248	0.04248	0.04248			0.49091	0.42713	-0.07397	0.0519	-0.11626	0.05292			0.61538	0.95971	2.4024	0.0458			0.61538	0.23936	2.4024	0.10292	0.10243	0.10292			0.49091	0.77796	-0.07397	0.02776	-0.38562	0.02782
0.64615	0.72154	0.02523	0.00868			0.64615	0.27115	0.02523	0.04248	0.04248	0.04248			0.52045	0.47314	-0.07267	0.0532	-0.11624	0.05424			0.64615	0.98836	2.52252	0.04621			0.64615	0.27918	2.52252	0.10293	0.10243	0.10293			0.52045	0.71217	-0.07267	0.03099	-0.38562	0.03106
0.67692	0.84986	0.02643	0.00868			0.67692	0.30707	0.02643	0.04248	0.04248	0.04248			0.55	0.60242	-0.07137	0.0545	-0.11621	0.05556			0.67692	1	2.64264	0.04663			0.67692	0.2833	2.64264	0.10294	0.10243	0.10294			0.55	0.68586	-0.07137	0.03424	-0.38562	0.03431
0.70769	0.97865	0.02763	0.00868			0.70769	0.3314	0.02763	0.04248	0.04248	0.04248			0.57955	0.68099	-0.07007	0.05579	-0.11619	0.05689			0.70769	0.93375	2.76276	0.04706			0.70769	0.33272	2.76276	0.10295	0.10243	0.10295			0.57955	0.68092	-0.07007	0.0375	-0.38561	0.03758
0.73846	0.98435	0.02883	0.00868			0.73846	0.39166	0.02883	0.04248	0.04248	0.04248			0.60909	0.75957	-0.06877	0.05709	-0.11617	0.05821			0.73846	0.88451	2.88288	0.04749			0.73846	0.35561	2.88288	0.10296	0.10243	0.10296			0.60909	0.53289	-0.06877	0.04078	-0.38561	0.04085
0.76923	1	0.03003	0.00868			0.76923	0.39977	0.03003	0.04248	0.04248	0.04248			0.63864	0.83983	-0.06747	0.05839	-0.11614	0.05953			0.76923	0.89346	3.003	0.04792			0.76923	0.3849	3.003	0.10297	0.10243	0.10297			0.63864	0.61513	-0.06747	0.04407	-0.38561	0.04415
0.8	0.90773	0.03123	0.00868			0.8	0.44844	0.03123	0.04248	0.04248	0.04248			0.66818	0.9231	-0.06617	0.05968	-0.11612	0.06085			0.8	0.83617	3.12312	0.04836			0.8	0.47048	3.12312	0.10298	0.10243	0.10298			0.66818	0.64474	-0.06617	0.04737	-0.38561	0.04745
0.83077	0.83373	0.03243	0.00868			0.83077	0.49015	0.03243	0.04248	0.04248	0.04248			0.69773	0.94023	-0.06486	0.06098	-0.11609	0.06217			0.83077	0.69561	3.24324	0.04881			0.83077	0.51121	3.24324	0.10299	0.10243	0.10299			0.69773	0.45066	-0.06486	0.05069	-0.38561	0.05077
0.86154	0.69853	0.03363	0.00868			0.86154	0.51564	0.03363	0.04248	0.04248	0.04248			0.72727	1	-0.06356	0.06227	-0.11606	0.06349			0.86154	0.60788	3.36336	0.04926			0.86154	0.60915	3.36336	0.103	0.10243	0.103			0.72727	0.60033	-0.06356	0.05402	-0.3856	0.05411
0.89231	0.62524	0.03483	0.00868			0.89231	0.61993	0.03483	0.04248	0.04248	0.04248			0.75682	0.98422	-0.06226	0.06356	-0.11604	0.06481			0.89231	0.6034	3.48348	0.04971			0.89231	0.67551	3.48348	0.10302	0.10243	0.10302			0.75682	0.59211	-0.06226	0.05737	-0.3856	0.05745
0.92308	0.57211	0.03604	0.00868			0.92308	0.70452	0.03604	0.04248	0.04248	0.04248			0.78636	0.92042	-0.06096	0.06485	-0.11601	0.06612			0.92308	0.52104	3.6036	0.05017			0.92308	0.80915	3.6036	0.10303	0.10243	0.10303			0.78636	0.57072	-0.06096	0.06073	-0.3856	0.06081
0.95385	0.44948	0.03724	0.00868			0.95385	0.84473	0.03724	0.04248	0.04248	0.04248			0.81591	0.81565	-0.05966	0.06614	-0.11598	0.06744			0.95385	0.46553	3.72372	0.05064			0.95385	0.89977	3.72372	0.10304	0.10243	0.10304			0.81591	0.62171	-0.05966	0.0641	-0.3856	0.06419
0.98462	0.35745	0.03844	0.00868			0.98462	1	0.03844	0.04248	0.04248	0.04248			0.84545	0.74144	-0.05836	0.06742	-0.11595	0.06875			0.98462	0.40555	3.84384	0.05111			0.98462	0.98993	3.84384	0.10305	0.10243	0.10305			0.84545	0.57401	-0.05836	0.06749	-0.38559	0.06758
1.01538	0.21822	0.03964	0.00868			1.01538	0.76825	0.03964	0.04248	0.04248	0.04248			0.875	0.63432	-0.05706	0.06871	-0.11592	0.07007			1.01538	0.29543	3.96396	0.05158			1.01538	1	3.96396	0.10306	0.10243	0.10306			0.875	0.53783	-0.05706	0.07088	-0.38559	0.07098
1.04615	0.10579	0.04084	0.00868			1.04615	0.65238	0.04084	0.04248	0.04248	0.04248			0.90455	0.58664	-0.05576	0.06999	-0.11589	0.07138			1.04615	0.27932	4.08408	0.05206			1.04615	0.9135	4.08408	0.10307	0.10243	0.10307			0.90455	0.5148	-0.05576	0.0743	-0.38559	0.07439
1.07692	0.02396	0.04204	0.00868			1.07692	0.19699	0.04204	0.04248	0.04248	0.04248			0.93409	0.55944	-0.05445	0.07127	-0.11586	0.07269			1.07692	0.2265	4.2042	0.05255			1.07692	0.76842	4.2042	0.10309	0.10243	0.10309			0.93409	0.53125	-0.05445	0.07772	-0.38559	0.07782
1.10769	0.00593	0.04324	0.00868			1.10769	0.07995	0.04324	0.04248	0.04248	0.04248			0.96364	0.51645	-0.05315	0.07255	-0.11583	0.074			1.10769	0.14951	4.32432	0.05304			1.10769	0.56064	4.32432	0.1031	0.10243	0.1031			0.96364	0.53618	-0.05315	0.08116	-0.38559	0.08126
1.13846	0.00261	0.04444	0.00868			1.13846	0.03708	0.04444	0.04248	0.04248	0.04248			0.99318	0.49194	-0.05185	0.07382	-0.1158	0.0753			1.13846	0.10833	4.44444	0.05354			1.13846	0.40183	4.44444	0.10311	0.10243	0.10311			0.99318	0.4227	-0.05185	0.08461	-0.38558	0.08472
1.16923	0.00142	0.04565	0.00868			1.16923	0.01159	0.04565	0.04248	0.04248	0.04248			1.02273	0.41639	-0.05055	0.07509	-0.11577	0.0766			1.16923	0.09042	4.56456	0.05404			1.16923	0.27689	4.56456	0.10312	0.10243	0.10312			1.02273	0.45559	-0.05055	0.08808	-0.38558	0.08818
1.2	0	0.04685	0.00868			1.2	0	0.04685	0.04248	0.04248	0.04248			1.05227	0.28576	-0.04925	0.07636	-0.11573	0.07791			1.2	0.08505	4.68468	0.05454			1.2	0.1611	4.68468	0.10314	0.10243	0.10314			1.05227	0.32237	-0.04925	0.09155	-0.38558	0.09166
	0	0.04805	0.00868					0.04805	0.04248	0.04248	0.04248			1.08182	0.16253	-0.04795	0.07762	-0.1157	0.0792					4.8048	0.05506					4.8048	0.10315	0.10243	0.10315			1.08182	0.25329	-0.04795	0.09504	-0.38557	0.09516
		0.04925	0.00868					0.04925	0.04248	0.04248	0.04248			1.11136	0.08529	-0.04665	0.07888	-0.11566	0.0805					4.92492	0.05558					4.92492	0.10316	0.10243	0.10316			1.11136	0.17763	-0.04665	0.09855	-0.38557	0.09866
		0.05045	0.00868					0.05045	0.04248	0.04248	0.04248			1.14091	0.04063	-0.04535	0.08014	-0.11563	0.08179					5.04505	0.0561					5.04505	0.10318	0.10243	0.10318			1.14091	0.12171	-0.04535	0.10206	-0.38557	0.10218
		0.05165	0.00868					0.05165	0.04248	0.04248	0.04248			1.17045	0.01276	-0.04404	0.08139	-0.11559	0.08308					5.16517	0.05663					5.16517	0.10319	0.10243	0.10319			1.17045	0.05428	-0.04404	0.10559	-0.38557	0.10571
		0.05285	0.00868					0.05285	0.04248	0.04248	0.04248			1.2	0.00537	-0.04274	0.08264	-0.11556	0.08437					5.28529	0.05716					5.28529	0.10321	0.10243	0.10321			1.2	0.00164	-0.04274	0.10913	-0.38556	0.10925
		0.05405	0.00868					0.05405	0.04248	0.04248	0.04248					-0.04144	0.08389	-0.11552	0.08565					5.40541	0.0577					5.40541	0.10322	0.10243	0.10322					-0.04144	0.11268	-0.38556	0.11281
		0.05526	0.00868					0.05526	0.04248	0.04248	0.04248					-0.04014	0.08513	-0.11548	0.08693					5.52553	0.05825					5.52553	0.10324	0.10243	0.10324					-0.04014	0.11625	-0.38556	0.11638
		0.05646	0.00868					0.05646	0.04248	0.04248	0.04248					-0.03884	0.08637	-0.11544	0.0882					5.64565	0.0588					5.64565	0.10325	0.10243	0.10325					-0.03884	0.11982	-0.38555	0.11996
		0.05766	0.00868					0.05766	0.04248	0.04248	0.04248					-0.03754	0.0876	-0.1154	0.08948					5.76577	0.05936					5.76577	0.10327	0.10243	0.10327					-0.03754	0.12341	-0.38555	0.12355
		0.05886	0.00868					0.05886	0.04248	0.04248	0.04248					-0.03624	0.08883	-0.11536	0.09074					5.88589	0.05992					5.88589	0.10328	0.10243	0.10328					-0.03624	0.12701	-0.38555	0.12715
		0.06006	0.00868					0.06006	0.04248	0.04248	0.04248					-0.03493	0.09005	-0.11532	0.09201					6.00601	0.06049					6.00601	0.1033	0.10243	0.1033					-0.03493	0.13062	-0.38554	0.13077
		0.06126	0.00868					0.06126	0.04248	0.04248	0.04248					-0.03363	0.09126	-0.11528	0.09326					6.12613	0.06107					6.12613	0.10331	0.10243	0.10331					-0.03363	0.13425	-0.38554	0.13439
		0.06246	0.00868					0.06246	0.04248	0.04248	0.04248					-0.03233	0.09248	-0.11524	0.09452					6.24625	0.06165					6.24625	0.10333	0.10243	0.10333					-0.03233	0.13788	-0.38554	0.13803
		0.06366	0.00868					0.06366	0.04248	0.04248	0.04248					-0.03103	0.09368	-0.11519	0.09577					6.36637	0.06224					6.36637	0.10335	0.10243	0.10335					-0.03103	0.14153	-0.38553	0.14168
		0.06486	0.00868					0.06486	0.04248	0.04248	0.04248					-0.02973	0.09488	-0.11515	0.09701					6.48649	0.06283					6.48649	0.10336	0.10243	0.10336					-0.02973	0.14518	-0.38553	0.14534
		0.06607	0.00868					0.06607	0.04248	0.04248	0.04248					-0.02843	0.09608	-0.1151	0.09825					6.60661	0.06343					6.60661	0.10338	0.10243	0.10338					-0.02843	0.14885	-0.38553	0.14901
		0.06727	0.00868					0.06727	0.04248	0.04248	0.04248					-0.02713	0.09726	-0.11506	0.09949					6.72673	0.06404					6.72673	0.1034	0.10243	0.1034					-0.02713	0.15253	-0.38552	0.1527
		0.06847	0.00868					0.06847	0.04248	0.04248	0.04248					-0.02583	0.09845	-0.11501	0.10072					6.84685	0.06465					6.84685	0.10342	0.10243	0.10342					-0.02583	0.15622	-0.38552	0.15639
		0.06967	0.00868					0.06967	0.04248	0.04248	0.04248					-0.02452	0.09962	-0.11496	0.10194					6.96697	0.06527					6.96697	0.10343	0.10243	0.10343					-0.02452	0.15992	-0.38551	0.1601
		0.07087	0.00868					0.07087	0.04248	0.04248	0.04248					-0.02322	0.10079	-0.11491	0.10316					7.08709	0.0659					7.08709	0.10345	0.10243	0.10345					-0.02322	0.16364	-0.38551	0.16381
		0.07207	0.00868					0.07207	0.04248	0.04248	0.04248					-0.02192	0.10195	-0.11486	0.10437					7.20721	0.06653					7.20721	0.10347	0.10243	0.10347					-0.02192	0.16736	-0.38551	0.16754
		0.07327	0.00868					0.07327	0.04248	0.04248	0.04248					-0.02062	0.10311	-0.11481	0.10557					7.32733	0.06717					7.32733	0.10349	0.10243	0.10349					-0.02062	0.17109	-0.3855	0.17128
		0.07447	0.00868					0.07447	0.04248	0.04248	0.04248					-0.01932	0.10425	-0.11476	0.10677					7.44745	0.06781					7.44745	0.10351	0.10243	0.10351					-0.01932	0.17483	-0.3855	0.17502
		0.07568	0.00868					0.07568	0.04248	0.04248	0.04248					-0.01802	0.10539	-0.11471	0.10797					7.56757	0.06846					7.56757	0.10353	0.10243	0.10353					-0.01802	0.17859	-0.38549	0.17878
		0.07688	0.00868					0.07688	0.04248	0.04248	0.04248					-0.01672	0.10653	-0.11465	0.10915					7.68769	0.06912					7.68769	0.10355	0.10243	0.10355					-0.01672	0.18235	-0.38549	0.18255
		0.07808	0.00868					0.07808	0.04248	0.04248	0.04248					-0.01542	0.10765	-0.1146	0.11033					7.80781	0.06978					7.80781	0.10357	0.10243	0.10357					-0.01542	0.18612	-0.38548	0.18633
		0.07928	0.00868					0.07928	0.04248	0.04248	0.04248					-0.01411	0.10877	-0.11454	0.11151					7.92793	0.07045					7.92793	0.10359	0.10243	0.10359					-0.01411	0.18991	-0.38548	0.19012
		0.08048	0.00868					0.08048	0.04248	0.04248	0.04248					-0.01281	0.10988	-0.11449	0.11267					8.04805	0.07113					8.04805	0.10361	0.10243	0.10361					-0.01281	0.1937	-0.38547	0.19391
		0.08168	0.00868					0.08168	0.04248	0.04248	0.04248					-0.01151	0.11098	-0.11443	0.11383					8.16817	0.07182					8.16817	0.10363	0.10243	0.10363					-0.01151	0.1975	-0.38547	0.19772
		0.08288	0.00868					0.08288	0.04248	0.04248	0.04248					-0.01021	0.11207	-0.11437	0.11498					8.28829	0.07251					8.28829	0.10366	0.10243	0.10366					-0.01021	0.20131	-0.38546	0.20154
		0.08408	0.00868					0.08408	0.04248	0.04248	0.04248					-0.00891	0.11316	-0.11431	0.11613					8.40841	0.0732					8.40841	0.10368	0.10243	0.10368					-0.00891	0.20513	-0.38546	0.20536
		0.08529	0.00868					0.08529	0.04248	0.04248	0.04248					-0.00761	0.11423	-0.11425	0.11727					8.52853	0.07391					8.52853	0.1037	0.10243	0.1037					-0.00761	0.20896	-0.38545	0.2092
		0.08649	0.00868					0.08649	0.04248	0.04248	0.04248					-0.00631	0.1153	-0.11419	0.1184					8.64865	0.07462					8.64865	0.10372	0.10243	0.10372					-0.00631	0.2128	-0.38545	0.21304
		0.08769	0.00868					0.08769	0.04248	0.04248	0.04248					-0.00501	0.11636	-0.11412	0.11952					8.76877	0.07534					8.76877	0.10375	0.10243	0.10375					-0.00501	0.21665	-0.38544	0.21689
		0.08889	0.00869					0.08889	0.04248	0.04248	0.04248					-0.0037	0.11741	-0.11406	0.12063					8.88889	0.07606					8.88889	0.10377	0.10243	0.10377					-0.0037	0.2205	-0.38544	0.22075
		0.09009	0.00869					0.09009	0.04248	0.04248	0.04248					-0.0024	0.11845	-0.11399	0.12174					9.00901	0.0768					9.00901	0.10379	0.10243	0.10379					-0.0024	0.22437	-0.38543	0.22462
		0.09129	0.00869					0.09129	0.04248	0.04248	0.04248					-0.0011	0.11948	-0.11392	0.12283					9.12913	0.07754					9.12913	0.10382	0.10243	0.10382					-0.0011	0.22824	-0.38542	0.2285
		0.09249	0.00869					0.09249	0.04248	0.04248	0.04248					0.0002002	0.1205	-0.11385	0.12392					9.24925	0.07828					9.24925	0.10384	0.10243	0.10384					0.0002002	0.23212	-0.38542	0.23239
		0.09369	0.00869					0.09369	0.04248	0.04248	0.04248					0.0015	0.12151	-0.11378	0.125					9.36937	0.07904					9.36937	0.10387	0.10243	0.10387					0.0015	0.23601	-0.38541	0.23628
		0.09489	0.00869					0.09489	0.04248	0.04248	0.04248					0.0028	0.12251	-0.11371	0.12607					9.48949	0.0798					9.48949	0.10389	0.10243	0.10389					0.0028	0.2399	-0.3854	0.24019
		0.0961	0.00869					0.0961	0.04248	0.04248	0.04248					0.0041	0.1235	-0.11364	0.12713					9.60961	0.08057					9.60961	0.10392	0.10243	0.10392					0.0041	0.24381	-0.3854	0.2441
		0.0973	0.00869					0.0973	0.04248	0.04248	0.04248					0.00541	0.12447	-0.11357	0.12819					9.72973	0.08134					9.72973	0.10395	0.10243	0.10395					0.00541	0.24772	-0.38539	0.24801
		0.0985	0.00869					0.0985	0.04248	0.04248	0.04248					0.00671	0.12544	-0.11349	0.12923					9.84985	0.08213					9.84985	0.10397	0.10243	0.10397					0.00671	0.25164	-0.38538	0.25194
		0.0997	0.00869					0.0997	0.04248	0.04248	0.04248					0.00801	0.1264	-0.11341	0.13027					9.96997	0.08292					9.96997	0.104	0.10243	0.104					0.00801	0.25556	-0.38538	0.25587
		0.1009	0.00869					0.1009	0.04248	0.04248	0.04248					0.00931	0.12735	-0.11334	0.13129					10.0901	0.08372					10.0901	0.10403	0.10243	0.10403					0.00931	0.2595	-0.38537	0.25981
		0.1021	0.00869					0.1021	0.04248	0.04248	0.04248					0.01061	0.12829	-0.11326	0.13231					10.2102	0.08452					10.2102	0.10406	0.10243	0.10406					0.01061	0.26344	-0.38536	0.26376
		0.1033	0.00869					0.1033	0.04248	0.04248	0.04248					0.01191	0.12921	-0.11318	0.13331					10.3303	0.08534					10.3303	0.10408	0.10243	0.10408					0.01191	0.26738	-0.38536	0.26771
		0.1045	0.00869					0.1045	0.04248	0.04248	0.04248					0.01321	0.13012	-0.11309	0.13431					10.4505	0.08616					10.4505	0.10411	0.10243	0.10411					0.01321	0.27133	-0.38535	0.27167
		0.10571	0.00869					0.10571	0.04248	0.04248	0.04248					0.01451	0.13103	-0.11301	0.1353					10.5706	0.08699					10.5706	0.10414	0.10243	0.10414					0.01451	0.27529	-0.38534	0.27564
		0.10691	0.00869					0.10691	0.04248	0.04248	0.04248					0.01582	0.13192	-0.11292	0.13627					10.6907	0.08782					10.6907	0.10417	0.10243	0.10417					0.01582	0.27926	-0.38533	0.27961
		0.10811	0.00869					0.10811	0.04248	0.04248	0.04248					0.01712	0.1328	-0.11284	0.13724					10.8108	0.08867					10.8108	0.1042	0.10243	0.1042					0.01712	0.28323	-0.38532	0.28359
		0.10931	0.00869					0.10931	0.04248	0.04248	0.04248					0.01842	0.13366	-0.11275	0.1382					10.9309	0.08952					10.9309	0.10423	0.10243	0.10423					0.01842	0.28721	-0.38532	0.28758
		0.11051	0.00869					0.11051	0.04248	0.04248	0.04248					0.01972	0.13452	-0.11266	0.13914					11.0511	0.09038					11.0511	0.10426	0.10243	0.10426					0.01972	0.29119	-0.38531	0.29157
		0.11171	0.00869					0.11171	0.04248	0.04248	0.04248					0.02102	0.13536	-0.11257	0.14008					11.1712	0.09125					11.1712	0.1043	0.10243	0.1043					0.02102	0.29518	-0.3853	0.29557
		0.11291	0.00869					0.11291	0.04248	0.04248	0.04248					0.02232	0.13619	-0.11247	0.141					11.2913	0.09212					11.2913	0.10433	0.10243	0.10433					0.02232	0.29917	-0.38529	0.29957
		0.11411	0.0087					0.11411	0.04248	0.04248	0.04248					0.02362	0.13701	-0.11238	0.14191					11.4114	0.09301					11.4114	0.10436	0.10243	0.10436					0.02362	0.30317	-0.38528	0.30358
		0.11532	0.0087					0.11532	0.04248	0.04248	0.04248					0.02492	0.13782	-0.11228	0.14282					11.5315	0.0939					11.5315	0.1044	0.10243	0.1044					0.02492	0.30717	-0.38527	0.30759
		0.11652	0.0087					0.11652	0.04248	0.04248	0.04248					0.02623	0.13861	-0.11218	0.14371					11.6517	0.0948					11.6517	0.10443	0.10243	0.10443					0.02623	0.31118	-0.38526	0.31161
		0.11772	0.0087					0.11772	0.04249	0.04248	0.04249					0.02753	0.13939	-0.11208	0.14459					11.7718	0.09571					11.7718	0.10446	0.10243	0.10446					0.02753	0.31519	-0.38525	0.31563
		0.11892	0.0087					0.11892	0.04249	0.04248	0.04249					0.02883	0.14016	-0.11198	0.14546					11.8919	0.09662					11.8919	0.1045	0.10243	0.1045					0.02883	0.31921	-0.38524	0.31965
		0.12012	0.0087					0.12012	0.04249	0.04248	0.04249					0.03013	0.14091	-0.11188	0.14632					12.012	0.09755					12.012	0.10453	0.10243	0.10453					0.03013	0.32323	-0.38523	0.32369
		0.12132	0.0087					0.12132	0.04249	0.04248	0.04249					0.03143	0.14165	-0.11177	0.14716					12.1321	0.09848					12.1321	0.10457	0.10243	0.10457					0.03143	0.32725	-0.38522	0.32772
		0.12252	0.0087					0.12252	0.04249	0.04248	0.04249					0.03273	0.14238	-0.11166	0.148					12.2523	0.09942					12.2523	0.10461	0.10243	0.10461					0.03273	0.33128	-0.38521	0.33176
		0.12372	0.0087					0.12372	0.04249	0.04248	0.04249					0.03403	0.14309	-0.11155	0.14882					12.3724	0.10037					12.3724	0.10464	0.10243	0.10464					0.03403	0.33532	-0.3852	0.3358
		0.12492	0.0087					0.12492	0.04249	0.04248	0.04249					0.03534	0.14379	-0.11144	0.14963					12.4925	0.10133					12.4925	0.10468	0.10243	0.10468					0.03534	0.33935	-0.38519	0.33985
		0.12613	0.0087					0.12613	0.04249	0.04248	0.04249					0.03664	0.14448	-0.11133	0.15043					12.6126	0.10229					12.6126	0.10472	0.10243	0.10472					0.03664	0.34339	-0.38518	0.3439
		0.12733	0.00871					0.12733	0.04249	0.04248	0.04249					0.03794	0.14515	-0.11121	0.15122					12.7327	0.10327					12.7327	0.10476	0.10243	0.10476					0.03794	0.34743	-0.38517	0.34795
		0.12853	0.00871					0.12853	0.04249	0.04248	0.04249					0.03924	0.14581	-0.11109	0.152					12.8529	0.10425					12.8529	0.1048	0.10243	0.1048					0.03924	0.35148	-0.38515	0.35201
		0.12973	0.00871					0.12973	0.04249	0.04248	0.04249					0.04054	0.14645	-0.11098	0.15276					12.973	0.10524					12.973	0.10484	0.10243	0.10484					0.04054	0.35552	-0.38514	0.35607
		0.13093	0.00871					0.13093	0.04249	0.04248	0.04249					0.04184	0.14709	-0.11085	0.15351					13.0931	0.10624					13.0931	0.10488	0.10243	0.10488					0.04184	0.35957	-0.38513	0.36013
		0.13213	0.00871					0.13213	0.04249	0.04248	0.04249					0.04314	0.1477	-0.11073	0.15425					13.2132	0.10725					13.2132	0.10492	0.10243	0.10492					0.04314	0.36362	-0.38512	0.36419
		0.13333	0.00871					0.13333	0.04249	0.04248	0.04249					0.04444	0.1483	-0.1106	0.15498					13.3333	0.10827					13.3333	0.10496	0.10243	0.10496					0.04444	0.36768	-0.38511	0.36826
		0.13453	0.00871					0.13453	0.04249	0.04248	0.04249					0.04575	0.14889	-0.11048	0.15569					13.4535	0.1093					13.4535	0.105	0.10243	0.105					0.04575	0.37173	-0.38509	0.37233
		0.13574	0.00871					0.13574	0.04249	0.04248	0.04249					0.04705	0.14946	-0.11035	0.1564					13.5736	0.11033					13.5736	0.10505	0.10243	0.10505					0.04705	0.37579	-0.38508	0.3764
		0.13694	0.00872					0.13694	0.04249	0.04248	0.04249					0.04835	0.15002	-0.11021	0.15709					13.6937	0.11138					13.6937	0.10509	0.10243	0.10509					0.04835	0.37985	-0.38507	0.38047
		0.13814	0.00872					0.13814	0.04249	0.04248	0.04249					0.04965	0.15056	-0.11008	0.15776					13.8138	0.11243					13.8138	0.10513	0.10243	0.10513					0.04965	0.38391	-0.38505	0.38454
		0.13934	0.00872					0.13934	0.04249	0.04248	0.04249					0.05095	0.15109	-0.10994	0.15843					13.9339	0.11349					13.9339	0.10518	0.10243	0.10518					0.05095	0.38797	-0.38504	0.38861
		0.14054	0.00872					0.14054	0.04249	0.04248	0.04249					0.05225	0.1516	-0.1098	0.15908					14.0541	0.11456					14.0541	0.10523	0.10243	0.10523					0.05225	0.39203	-0.38502	0.39269
		0.14174	0.00872					0.14174	0.04249	0.04248	0.04249					0.05355	0.1521	-0.10966	0.15972					14.1742	0.11564					14.1742	0.10527	0.10243	0.10527					0.05355	0.39609	-0.38501	0.39677
		0.14294	0.00872					0.14294	0.04249	0.04248	0.04249					0.05485	0.15258	-0.10952	0.16035					14.2943	0.11673					14.2943	0.10532	0.10243	0.10532					0.05485	0.40015	-0.38499	0.40084
		0.14414	0.00873					0.14414	0.04249	0.04248	0.04249					0.05616	0.15305	-0.10937	0.16096					14.4144	0.11783					14.4144	0.10537	0.10243	0.10537					0.05616	0.40421	-0.38498	0.40492
		0.14535	0.00873					0.14535	0.0425	0.04248	0.0425					0.05746	0.1535	-0.10922	0.16156					14.5345	0.11894					14.5345	0.10542	0.10243	0.10542					0.05746	0.40827	-0.38496	0.409
		0.14655	0.00873					0.14655	0.0425	0.04248	0.0425					0.05876	0.15394	-0.10907	0.16215					14.6547	0.12006					14.6547	0.10546	0.10243	0.10546					0.05876	0.41233	-0.38495	0.41307
		0.14775	0.00873					0.14775	0.0425	0.04248	0.0425					0.06006	0.15436	-0.10891	0.16272					14.7748	0.12118					14.7748	0.10551	0.10243	0.10551					0.06006	0.41639	-0.38493	0.41715
		0.14895	0.00873					0.14895	0.0425	0.04248	0.0425					0.06136	0.15476	-0.10876	0.16329					14.8949	0.12232					14.8949	0.10556	0.10243	0.10556					0.06136	0.42045	-0.38491	0.42123
		0.15015	0.00874					0.15015	0.0425	0.04248	0.0425					0.06266	0.15515	-0.1086	0.16384					15.015	0.12346					15.015	0.10562	0.10243	0.10562					0.06266	0.42451	-0.3849	0.4253
		0.15135	0.00874					0.15135	0.0425	0.04248	0.0425					0.06396	0.15553	-0.10844	0.16437					15.1351	0.12461					15.1351	0.10567	0.10243	0.10567					0.06396	0.42857	-0.38488	0.42938
		0.15255	0.00874					0.15255	0.0425	0.04248	0.0425					0.06527	0.15588	-0.10827	0.16489					15.2553	0.12578					15.2553	0.10572	0.10243	0.10572					0.06527	0.43263	-0.38486	0.43345
		0.15375	0.00874					0.15375	0.0425	0.04248	0.0425					0.06657	0.15623	-0.1081	0.1654					15.3754	0.12695					15.3754	0.10577	0.10243	0.10577					0.06657	0.43668	-0.38485	0.43752
		0.15495	0.00875					0.15495	0.0425	0.04248	0.0425					0.06787	0.15655	-0.10793	0.1659					15.4955	0.12813					15.4955	0.10583	0.10243	0.10583					0.06787	0.44073	-0.38483	0.44159
		0.15616	0.00875					0.15616	0.0425	0.04248	0.0425					0.06917	0.15686	-0.10776	0.16638					15.6156	0.12932					15.6156	0.10588	0.10243	0.10588					0.06917	0.44478	-0.38481	0.44566
		0.15736	0.00875					0.15736	0.0425	0.04248	0.0425					0.07047	0.15716	-0.10758	0.16685					15.7357	0.13053					15.7357	0.10594	0.10243	0.10594					0.07047	0.44883	-0.38479	0.44973
		0.15856	0.00875					0.15856	0.0425	0.04248	0.0425					0.07177	0.15744	-0.1074	0.16731					15.8559	0.13174					15.8559	0.106	0.10243	0.106					0.07177	0.45288	-0.38477	0.45379
		0.15976	0.00876					0.15976	0.04251	0.04248	0.04251					0.07307	0.1577	-0.10722	0.16775					15.976	0.13296					15.976	0.10605	0.10243	0.10605					0.07307	0.45692	-0.38475	0.45785
		0.16096	0.00876					0.16096	0.04251	0.04248	0.04251					0.07437	0.15794	-0.10704	0.16818					16.0961	0.13419					16.0961	0.10611	0.10243	0.10611					0.07437	0.46096	-0.38473	0.46191
		0.16216	0.00876					0.16216	0.04251	0.04248	0.04251					0.07568	0.15817	-0.10685	0.1686					16.2162	0.13543					16.2162	0.10617	0.10243	0.10617					0.07568	0.46499	-0.38471	0.46597
		0.16336	0.00877					0.16336	0.04251	0.04248	0.04251					0.07698	0.15839	-0.10666	0.16901					16.3363	0.13668					16.3363	0.10623	0.10243	0.10623					0.07698	0.46903	-0.38469	0.47002
		0.16456	0.00877					0.16456	0.04251	0.04248	0.04251					0.07828	0.15858	-0.10647	0.1694					16.4565	0.13793					16.4565	0.10629	0.10243	0.10629					0.07828	0.47305	-0.38467	0.47407
		0.16577	0.00877					0.16577	0.04251	0.04248	0.04251					0.07958	0.15876	-0.10627	0.16978					16.5766	0.1392					16.5766	0.10635	0.10243	0.10635					0.07958	0.47708	-0.38465	0.47812
		0.16697	0.00878					0.16697	0.04251	0.04248	0.04251					0.08088	0.15893	-0.10607	0.17014					16.6967	0.14048					16.6967	0.10642	0.10243	0.10642					0.08088	0.4811	-0.38462	0.48216
		0.16817	0.00878					0.16817	0.04251	0.04248	0.04251					0.08218	0.15907	-0.10586	0.17049					16.8168	0.14177					16.8168	0.10648	0.10243	0.10648					0.08218	0.48512	-0.3846	0.4862
		0.16937	0.00878					0.16937	0.04251	0.04248	0.04251					0.08348	0.15921	-0.10566	0.17083					16.9369	0.14307					16.9369	0.10655	0.10243	0.10655					0.08348	0.48913	-0.38458	0.49024
		0.17057	0.00879					0.17057	0.04252	0.04248	0.04252					0.08478	0.15932	-0.10545	0.17115					17.0571	0.14438					17.0571	0.10661	0.10243	0.10661					0.08478	0.49313	-0.38455	0.49427
		0.17177	0.00879					0.17177	0.04252	0.04248	0.04252					0.08609	0.15942	-0.10523	0.17147					17.1772	0.1457					17.1772	0.10668	0.10243	0.10668					0.08609	0.49713	-0.38453	0.49829
		0.17297	0.0088					0.17297	0.04252	0.04248	0.04252					0.08739	0.1595	-0.10502	0.17176					17.2973	0.14703					17.2973	0.10674	0.10243	0.10674					0.08739	0.50113	-0.38451	0.50231
		0.17417	0.0088					0.17417	0.04252	0.04248	0.04252					0.08869	0.15957	-0.1048	0.17205					17.4174	0.14836					17.4174	0.10681	0.10243	0.10681					0.08869	0.50512	-0.38448	0.50633
		0.17538	0.00881					0.17538	0.04252	0.04248	0.04252					0.08999	0.15961	-0.10457	0.17232					17.5375	0.14971					17.5375	0.10688	0.10243	0.10688					0.08999	0.5091	-0.38446	0.51034
		0.17658	0.00881					0.17658	0.04252	0.04248	0.04252					0.09129	0.15965	-0.10434	0.17258					17.6577	0.15107					17.6577	0.10695	0.10243	0.10695					0.09129	0.51308	-0.38443	0.51434
		0.17778	0.00882					0.17778	0.04252	0.04248	0.04252					0.09259	0.15966	-0.10411	0.17283					17.7778	0.15244					17.7778	0.10702	0.10243	0.10702					0.09259	0.51705	-0.3844	0.51834
		0.17898	0.00882					0.17898	0.04253	0.04248	0.04253					0.09389	0.15966	-0.10388	0.17306					17.8979	0.15382					17.8979	0.10709	0.10243	0.10709					0.09389	0.52102	-0.38438	0.52233
		0.18018	0.00883					0.18018	0.04253	0.04248	0.04253					0.0952	0.15964	-0.10364	0.17329					18.018	0.15521					18.018	0.10717	0.10243	0.10717					0.0952	0.52498	-0.38435	0.52632
		0.18138	0.00883					0.18138	0.04253	0.04248	0.04253					0.0965	0.15961	-0.1034	0.17349					18.1381	0.15661					18.1381	0.10724	0.10243	0.10724					0.0965	0.52893	-0.38432	0.5303
		0.18258	0.00884					0.18258	0.04253	0.04248	0.04253					0.0978	0.15956	-0.10315	0.17369					18.2583	0.15802					18.2583	0.10731	0.10243	0.10731					0.0978	0.53287	-0.38429	0.53427
		0.18378	0.00884					0.18378	0.04253	0.04248	0.04253					0.0991	0.15949	-0.1029	0.17387					18.3784	0.15944					18.3784	0.10739	0.10243	0.10739					0.0991	0.53681	-0.38426	0.53823
		0.18498	0.00885					0.18498	0.04254	0.04248	0.04254					0.1004	0.15941	-0.10265	0.17404					18.4985	0.16087					18.4985	0.10747	0.10243	0.10747					0.1004	0.54074	-0.38423	0.54219
		0.18619	0.00886					0.18619	0.04254	0.04248	0.04254					0.1017	0.15931	-0.10239	0.1742					18.6186	0.16231					18.6186	0.10755	0.10243	0.10755					0.1017	0.54466	-0.3842	0.54614
		0.18739	0.00886					0.18739	0.04254	0.04248	0.04254					0.103	0.15919	-0.10213	0.17435					18.7387	0.16376					18.7387	0.10762	0.10243	0.10762					0.103	0.54857	-0.38417	0.55009
		0.18859	0.00887					0.18859	0.04254	0.04248	0.04254					0.1043	0.15906	-0.10186	0.17448					18.8589	0.16522					18.8589	0.1077	0.10243	0.1077					0.1043	0.55247	-0.38414	0.55402
		0.18979	0.00888					0.18979	0.04254	0.04248	0.04254					0.10561	0.15891	-0.10159	0.1746					18.979	0.16669					18.979	0.10778	0.10243	0.10778					0.10561	0.55637	-0.38411	0.55795
		0.19099	0.00888					0.19099	0.04255	0.04248	0.04255					0.10691	0.15875	-0.10132	0.17471					19.0991	0.16818					19.0991	0.10787	0.10243	0.10787					0.10691	0.56025	-0.38408	0.56187
		0.19219	0.00889					0.19219	0.04255	0.04248	0.04255					0.10821	0.15856	-0.10104	0.1748					19.2192	0.16967					19.2192	0.10795	0.10243	0.10795					0.10821	0.56413	-0.38404	0.56578
		0.19339	0.0089					0.19339	0.04255	0.04248	0.04255					0.10951	0.15836	-0.10076	0.17489					19.3393	0.17117					19.3393	0.10803	0.10243	0.10803					0.10951	0.568	-0.38401	0.56968
		0.19459	0.00891					0.19459	0.04255	0.04248	0.04255					0.11081	0.15815	-0.10047	0.17496					19.4595	0.17269					19.4595	0.10812	0.10243	0.10812					0.11081	0.57186	-0.38397	0.57357
		0.1958	0.00891					0.1958	0.04256	0.04248	0.04256					0.11211	0.15792	-0.10018	0.17502					19.5796	0.17421					19.5796	0.10821	0.10243	0.10821					0.11211	0.5757	-0.38394	0.57745
		0.197	0.00892					0.197	0.04256	0.04248	0.04256					0.11341	0.15767	-0.09988	0.17507					19.6997	0.17575					19.6997	0.10829	0.10243	0.10829					0.11341	0.57954	-0.3839	0.58132
		0.1982	0.00893					0.1982	0.04256	0.04248	0.04256					0.11471	0.15741	-0.09958	0.1751					19.8198	0.17729					19.8198	0.10838	0.10243	0.10838					0.11471	0.58337	-0.38387	0.58519
		0.1994	0.00894					0.1994	0.04256	0.04248	0.04256					0.11602	0.15713	-0.09928	0.17513					19.9399	0.17885					19.9399	0.10847	0.10243	0.10847					0.11602	0.58718	-0.38383	0.58904
		0.2006	0.00895					0.2006	0.04257	0.04248	0.04257					0.11732	0.15683	-0.09897	0.17514					20.0601	0.18042					20.0601	0.10856	0.10243	0.10856					0.11732	0.59099	-0.38379	0.59288
		0.2018	0.00896					0.2018	0.04257	0.04248	0.04257					0.11862	0.15652	-0.09866	0.17514					20.1802	0.18199					20.1802	0.10866	0.10243	0.10866					0.11862	0.59478	-0.38375	0.59671
		0.203	0.00897					0.203	0.04257	0.04248	0.04257					0.11992	0.15619	-0.09834	0.17514					20.3003	0.18358					20.3003	0.10875	0.10243	0.10875					0.11992	0.59856	-0.38371	0.60053
		0.2042	0.00898					0.2042	0.04258	0.04248	0.04258					0.12122	0.15585	-0.09801	0.17511					20.4204	0.18518					20.4204	0.10885	0.10243	0.10885					0.12122	0.60233	-0.38367	0.60435
		0.20541	0.00899					0.20541	0.04258	0.04248	0.04258					0.12252	0.15549	-0.09769	0.17508					20.5405	0.18679					20.5405	0.10894	0.10243	0.10894					0.12252	0.60609	-0.38363	0.60814
		0.20661	0.009					0.20661	0.04258	0.04248	0.04258					0.12382	0.15511	-0.09735	0.17504					20.6607	0.18841					20.6607	0.10904	0.10243	0.10904					0.12382	0.60984	-0.38359	0.61193
		0.20781	0.00901					0.20781	0.04259	0.04248	0.04259					0.12513	0.15472	-0.09702	0.17499					20.7808	0.19005					20.7808	0.10914	0.10243	0.10914					0.12513	0.61357	-0.38355	0.61571
		0.20901	0.00903					0.20901	0.04259	0.04248	0.04259					0.12643	0.15432	-0.09667	0.17492					20.9009	0.19169					20.9009	0.10924	0.10243	0.10924					0.12643	0.61729	-0.38351	0.61947
		0.21021	0.00904					0.21021	0.0426	0.04248	0.0426					0.12773	0.15389	-0.09632	0.17485					21.021	0.19334					21.021	0.10934	0.10243	0.10934					0.12773	0.621	-0.38346	0.62322
		0.21141	0.00905					0.21141	0.0426	0.04248	0.0426					0.12903	0.15346	-0.09597	0.17477					21.1411	0.195					21.1411	0.10944	0.10243	0.10944					0.12903	0.62469	-0.38342	0.62696
		0.21261	0.00906					0.21261	0.0426	0.04248	0.0426					0.13033	0.153	-0.09561	0.17467					21.2613	0.19668					21.2613	0.10954	0.10243	0.10954					0.13033	0.62838	-0.38337	0.63069
		0.21381	0.00908					0.21381	0.04261	0.04248	0.04261					0.13163	0.15253	-0.09525	0.17456					21.3814	0.19837					21.3814	0.10965	0.10243	0.10965					0.13163	0.63204	-0.38333	0.6344
		0.21502	0.00909					0.21502	0.04261	0.04248	0.04261					0.13293	0.15205	-0.09488	0.17445					21.5015	0.20006					21.5015	0.10976	0.10243	0.10976					0.13293	0.6357	-0.38328	0.6381
		0.21622	0.00911					0.21622	0.04262	0.04248	0.04262					0.13423	0.15155	-0.09451	0.17432					21.6216	0.20177					21.6216	0.10986	0.10243	0.10986					0.13423	0.63934	-0.38323	0.64179
		0.21742	0.00912					0.21742	0.04262	0.04248	0.04262					0.13554	0.15104	-0.09413	0.17419					21.7417	0.20349					21.7417	0.10997	0.10243	0.10997					0.13554	0.64296	-0.38318	0.64547
		0.21862	0.00914					0.21862	0.04263	0.04248	0.04263					0.13684	0.15051	-0.09374	0.17405					21.8619	0.20522					21.8619	0.11008	0.10243	0.11008					0.13684	0.64657	-0.38313	0.64913
		0.21982	0.00915					0.21982	0.04263	0.04248	0.04263					0.13814	0.14996	-0.09335	0.17389					21.982	0.20696					21.982	0.11019	0.10243	0.11019					0.13814	0.65017	-0.38308	0.65277
		0.22102	0.00917					0.22102	0.04264	0.04248	0.04264					0.13944	0.1494	-0.09295	0.17373					22.1021	0.20871					22.1021	0.11031	0.10243	0.11031					0.13944	0.65375	-0.38303	0.6564
		0.22222	0.00918					0.22222	0.04264	0.04248	0.04264					0.14074	0.14883	-0.09255	0.17356					22.2222	0.21047					22.2222	0.11042	0.10243	0.11042					0.14074	0.65731	-0.38298	0.66002
		0.22342	0.0092					0.22342	0.04265	0.04248	0.04265					0.14204	0.14824	-0.09215	0.17338					22.3423	0.21224					22.3423	0.11054	0.10243	0.11054					0.14204	0.66086	-0.38292	0.66362
		0.22462	0.00922					0.22462	0.04265	0.04248	0.04265					0.14334	0.14764	-0.09173	0.17319					22.4625	0.21403					22.4625	0.11066	0.10243	0.11066					0.14334	0.66439	-0.38287	0.66721
		0.22583	0.00924					0.22583	0.04266	0.04248	0.04266					0.14464	0.14702	-0.09131	0.17299					22.5826	0.21582					22.5826	0.11077	0.10243	0.11077					0.14464	0.66791	-0.38281	0.67078
		0.22703	0.00926					0.22703	0.04266	0.04248	0.04266					0.14595	0.14639	-0.09089	0.17278					22.7027	0.21763					22.7027	0.11089	0.10243	0.11089					0.14595	0.67141	-0.38276	0.67434
		0.22823	0.00928					0.22823	0.04267	0.04248	0.04267					0.14725	0.14574	-0.09046	0.17257					22.8228	0.21945					22.8228	0.11102	0.10243	0.11102					0.14725	0.6749	-0.3827	0.67788
		0.22943	0.0093					0.22943	0.04268	0.04248	0.04268					0.14855	0.14508	-0.09002	0.17235					22.9429	0.22128					22.9429	0.11114	0.10243	0.11114					0.14855	0.67836	-0.38264	0.68141
		0.23063	0.00932					0.23063	0.04268	0.04248	0.04268					0.14985	0.14441	-0.08957	0.17212					23.0631	0.22311					23.0631	0.11126	0.10243	0.11126					0.14985	0.68181	-0.38258	0.68492
		0.23183	0.00934					0.23183	0.04269	0.04248	0.04269					0.15115	0.14372	-0.08913	0.17188					23.1832	0.22496					23.1832	0.11139	0.10243	0.11139					0.15115	0.68525	-0.38252	0.68841
		0.23303	0.00936					0.23303	0.0427	0.04248	0.0427					0.15245	0.14302	-0.08867	0.17163					23.3033	0.22683					23.3033	0.11152	0.10243	0.11152					0.15245	0.68866	-0.38246	0.69189
		0.23423	0.00938					0.23423	0.0427	0.04248	0.0427					0.15375	0.14231	-0.08821	0.17138					23.4234	0.2287					23.4234	0.11165	0.10243	0.11165					0.15375	0.69206	-0.3824	0.69535
		0.23544	0.00941					0.23544	0.04271	0.04248	0.04271					0.15506	0.14158	-0.08774	0.17112					23.5435	0.23058					23.5435	0.11178	0.10243	0.11178					0.15506	0.69544	-0.38233	0.69879
		0.23664	0.00943					0.23664	0.04272	0.04248	0.04272					0.15636	0.14084	-0.08726	0.17085					23.6637	0.23247					23.6637	0.11191	0.10243	0.11191					0.15636	0.6988	-0.38227	0.70222
		0.23784	0.00946					0.23784	0.04273	0.04248	0.04273					0.15766	0.14008	-0.08678	0.17058					23.7838	0.23438					23.7838	0.11204	0.10243	0.11204					0.15766	0.70214	-0.3822	0.70563
		0.23904	0.00948					0.23904	0.04273	0.04248	0.04273					0.15896	0.13931	-0.08629	0.1703					23.9039	0.2363					23.9039	0.11218	0.10243	0.11218					0.15896	0.70547	-0.38214	0.70902
		0.24024	0.00951					0.24024	0.04274	0.04248	0.04274					0.16026	0.13853	-0.0858	0.17001					24.024	0.23822					24.024	0.11232	0.10243	0.11232					0.16026	0.70877	-0.38207	0.71239
		0.24144	0.00954					0.24144	0.04275	0.04248	0.04275					0.16156	0.13774	-0.0853	0.16972					24.1441	0.24016					24.1441	0.11246	0.10243	0.11246					0.16156	0.71206	-0.382	0.71575
		0.24264	0.00957					0.24264	0.04276	0.04248	0.04276					0.16286	0.13693	-0.08479	0.16942					24.2643	0.24211					24.2643	0.1126	0.10243	0.1126					0.16286	0.71532	-0.38193	0.71908
		0.24384	0.00959					0.24384	0.04277	0.04248	0.04277					0.16416	0.13611	-0.08427	0.16912					24.3844	0.24407					24.3844	0.11274	0.10243	0.11274					0.16416	0.71857	-0.38185	0.7224
		0.24505	0.00962					0.24505	0.04278	0.04248	0.04278					0.16547	0.13528	-0.08375	0.16881					24.5045	0.24604					24.5045	0.11288	0.10243	0.11288					0.16547	0.7218	-0.38178	0.7257
		0.24625	0.00966					0.24625	0.04279	0.04248	0.04279					0.16677	0.13443	-0.08322	0.16849					24.6246	0.24802					24.6246	0.11303	0.10243	0.11303					0.16677	0.725	-0.38171	0.72898
		0.24745	0.00969					0.24745	0.0428	0.04248	0.0428					0.16807	0.13358	-0.08268	0.16818					24.7447	0.25002					24.7447	0.11318	0.10243	0.11318					0.16807	0.72819	-0.38163	0.73224
		0.24865	0.00972					0.24865	0.04281	0.04248	0.04281					0.16937	0.13271	-0.08214	0.16785					24.8649	0.25202					24.8649	0.11333	0.10243	0.11333					0.16937	0.73135	-0.38155	0.73549
		0.24985	0.00975					0.24985	0.04282	0.04248	0.04282					0.17067	0.13183	-0.08159	0.16752					24.985	0.25404					24.985	0.11348	0.10243	0.11348					0.17067	0.7345	-0.38148	0.73871
		0.25105	0.00979					0.25105	0.04283	0.04248	0.04283					0.17197	0.13094	-0.08103	0.16719					25.1051	0.25606					25.1051	0.11363	0.10243	0.11363					0.17197	0.73762	-0.3814	0.74191
		0.25225	0.00983					0.25225	0.04284	0.04248	0.04284					0.17327	0.13003	-0.08046	0.16685					25.2252	0.2581					25.2252	0.11378	0.10243	0.11378					0.17327	0.74072	-0.38131	0.7451
		0.25345	0.00986					0.25345	0.04285	0.04248	0.04285					0.17457	0.12912	-0.07989	0.16651					25.3453	0.26015					25.3453	0.11394	0.10243	0.11394					0.17457	0.7438	-0.38123	0.74826
		0.25465	0.0099					0.25465	0.04286	0.04248	0.04286					0.17588	0.12819	-0.07931	0.16616					25.4655	0.26221					25.4655	0.1141	0.10243	0.1141					0.17588	0.74686	-0.38115	0.7514
		0.25586	0.00994					0.25586	0.04287	0.04248	0.04287					0.17718	0.12725	-0.07872	0.16581					25.5856	0.26428					25.5856	0.11426	0.10243	0.11426					0.17718	0.7499	-0.38106	0.75453
		0.25706	0.00998					0.25706	0.04289	0.04248	0.04289					0.17848	0.12631	-0.07812	0.16546					25.7057	0.26636					25.7057	0.11442	0.10243	0.11442					0.17848	0.75292	-0.38097	0.75763
		0.25826	0.01002					0.25826	0.0429	0.04248	0.0429					0.17978	0.12535	-0.07752	0.16511					25.8258	0.26845					25.8258	0.11458	0.10243	0.11458					0.17978	0.75591	-0.38089	0.76071
		0.25946	0.01006					0.25946	0.04291	0.04248	0.04291					0.18108	0.12438	-0.07691	0.16475					25.9459	0.27055					25.9459	0.11475	0.10243	0.11475					0.18108	0.75888	-0.3808	0.76377
		0.26066	0.01011					0.26066	0.04292	0.04248	0.04292					0.18238	0.1234	-0.07629	0.16439					26.0661	0.27266					26.0661	0.11491	0.10243	0.11491					0.18238	0.76182	-0.38071	0.76681
		0.26186	0.01015					0.26186	0.04294	0.04248	0.04294					0.18368	0.1224	-0.07566	0.16403					26.1862	0.27479					26.1862	0.11508	0.10243	0.11508					0.18368	0.76475	-0.38061	0.76982
		0.26306	0.0102					0.26306	0.04295	0.04248	0.04295					0.18498	0.1214	-0.07502	0.16366					26.3063	0.27692					26.3063	0.11525	0.10243	0.11525					0.18498	0.76765	-0.38052	0.77282
		0.26426	0.01025					0.26426	0.04297	0.04248	0.04297					0.18629	0.12039	-0.07438	0.1633					26.4264	0.27907					26.4264	0.11543	0.10243	0.11543					0.18629	0.77053	-0.38042	0.77579
		0.26547	0.0103					0.26547	0.04298	0.04248	0.04298					0.18759	0.11937	-0.07372	0.16293					26.5465	0.28122					26.5465	0.1156	0.10243	0.1156					0.18759	0.77338	-0.38032	0.77874
		0.26667	0.01035					0.26667	0.043	0.04248	0.043					0.18889	0.11834	-0.07306	0.16256					26.6667	0.28339					26.6667	0.11578	0.10243	0.11578					0.18889	0.77621	-0.38022	0.78167
		0.26787	0.0104					0.26787	0.04301	0.04248	0.04301					0.19019	0.1173	-0.07239	0.16219					26.7868	0.28557					26.7868	0.11596	0.10243	0.11596					0.19019	0.77901	-0.38012	0.78458
		0.26907	0.01046					0.26907	0.04303	0.04248	0.04303					0.19149	0.11625	-0.07172	0.16182					26.9069	0.28776					26.9069	0.11614	0.10243	0.11614					0.19149	0.78179	-0.38002	0.78746
		0.27027	0.01051					0.27027	0.04305	0.04248	0.04305					0.19279	0.11519	-0.07103	0.16144					27.027	0.28996					27.027	0.11632	0.10243	0.11632					0.19279	0.78455	-0.37992	0.79032
		0.27147	0.01057					0.27147	0.04306	0.04248	0.04306					0.19409	0.11413	-0.07033	0.16107					27.1471	0.29217					27.1471	0.1165	0.10243	0.1165					0.19409	0.78728	-0.37981	0.79316
		0.27267	0.01063					0.27267	0.04308	0.04248	0.04308					0.1954	0.11305	-0.06963	0.1607					27.2673	0.29439					27.2673	0.11669	0.10243	0.11669					0.1954	0.78999	-0.3797	0.79597
		0.27387	0.01069					0.27387	0.0431	0.04248	0.0431					0.1967	0.11196	-0.06892	0.16033					27.3874	0.29662					27.3874	0.11688	0.10243	0.11688					0.1967	0.79267	-0.37959	0.79876
		0.27508	0.01075					0.27508	0.04312	0.04248	0.04312					0.198	0.11087	-0.06819	0.15996					27.5075	0.29886					27.5075	0.11707	0.10243	0.11707					0.198	0.79533	-0.37948	0.80153
		0.27628	0.01081					0.27628	0.04314	0.04248	0.04314					0.1993	0.10977	-0.06746	0.15958					27.6276	0.30111					27.6276	0.11726	0.10243	0.11726					0.1993	0.79796	-0.37937	0.80428
		0.27748	0.01088					0.27748	0.04316	0.04248	0.04316					0.2006	0.10866	-0.06672	0.15921					27.7477	0.30337					27.7477	0.11746	0.10243	0.11746					0.2006	0.80056	-0.37925	0.807
		0.27868	0.01095					0.27868	0.04318	0.04248	0.04318					0.2019	0.10754	-0.06598	0.15884					27.8679	0.30565					27.8679	0.11765	0.10243	0.11765					0.2019	0.80314	-0.37914	0.80969
		0.27988	0.01102					0.27988	0.0432	0.04248	0.0432					0.2032	0.10641	-0.06522	0.15848					27.988	0.30793					27.988	0.11785	0.10243	0.11785					0.2032	0.80569	-0.37902	0.81236
		0.28108	0.01109					0.28108	0.04322	0.04248	0.04322					0.2045	0.10528	-0.06445	0.15811					28.1081	0.31022					28.1081	0.11805	0.10243	0.11805					0.2045	0.80822	-0.3789	0.81501
		0.28228	0.01116					0.28228	0.04324	0.04248	0.04324					0.20581	0.10414	-0.06367	0.15775					28.2282	0.31253					28.2282	0.11826	0.10243	0.11826					0.20581	0.81072	-0.37877	0.81763
		0.28348	0.01124					0.28348	0.04326	0.04248	0.04326					0.20711	0.10299	-0.06289	0.15738					28.3483	0.31484					28.3483	0.11846	0.10243	0.11846					0.20711	0.81319	-0.37865	0.82023
		0.28468	0.01131					0.28468	0.04329	0.04248	0.04329					0.20841	0.10183	-0.06209	0.15703					28.4685	0.31717					28.4685	0.11867	0.10243	0.11867					0.20841	0.81564	-0.37852	0.82281
		0.28589	0.01139					0.28589	0.04331	0.04248	0.04331					0.20971	0.10067	-0.06128	0.15667					28.5886	0.3195					28.5886	0.11888	0.10243	0.11888					0.20971	0.81806	-0.37839	0.82535
		0.28709	0.01147					0.28709	0.04333	0.04248	0.04333					0.21101	0.0995	-0.06047	0.15631					28.7087	0.32185					28.7087	0.11909	0.10243	0.11909					0.21101	0.82045	-0.37826	0.82788
		0.28829	0.01156					0.28829	0.04336	0.04248	0.04336					0.21231	0.09833	-0.05964	0.15596					28.8288	0.3242					28.8288	0.1193	0.10243	0.1193					0.21231	0.82282	-0.37813	0.83038
		0.28949	0.01164					0.28949	0.04338	0.04248	0.04338					0.21361	0.09714	-0.05881	0.15562					28.9489	0.32657					28.9489	0.11952	0.10243	0.11952					0.21361	0.82515	-0.37799	0.83285
		0.29069	0.01173					0.29069	0.04341	0.04248	0.04341					0.21491	0.09596	-0.05796	0.15527					29.0691	0.32894					29.0691	0.11974	0.10243	0.11974					0.21491	0.82746	-0.37786	0.83529
		0.29189	0.01182					0.29189	0.04344	0.04248	0.04344					0.21622	0.09476	-0.05711	0.15493					29.1892	0.33133					29.1892	0.11996	0.10243	0.11996					0.21622	0.82975	-0.37772	0.83771
		0.29309	0.01192					0.29309	0.04347	0.04248	0.04347					0.21752	0.09356	-0.05624	0.1546					29.3093	0.33373					29.3093	0.12018	0.10243	0.12018					0.21752	0.832	-0.37758	0.84011
		0.29429	0.01201					0.29429	0.04349	0.04248	0.04349					0.21882	0.09235	-0.05537	0.15427					29.4294	0.33613					29.4294	0.12041	0.10243	0.12041					0.21882	0.83422	-0.37743	0.84248
		0.2955	0.01211					0.2955	0.04352	0.04248	0.04352					0.22012	0.09114	-0.05448	0.15394					29.5495	0.33855					29.5495	0.12064	0.10243	0.12064					0.22012	0.83642	-0.37729	0.84482
		0.2967	0.01221					0.2967	0.04355	0.04248	0.04355					0.22142	0.08992	-0.05359	0.15362					29.6697	0.34097					29.6697	0.12087	0.10243	0.12087					0.22142	0.83859	-0.37714	0.84714
		0.2979	0.01232					0.2979	0.04358	0.04248	0.04358					0.22272	0.0887	-0.05268	0.1533					29.7898	0.34341					29.7898	0.1211	0.10243	0.1211					0.22272	0.84073	-0.37699	0.84943
		0.2991	0.01242					0.2991	0.04362	0.04248	0.04362					0.22402	0.08747	-0.05176	0.15299					29.9099	0.34585					29.9099	0.12133	0.10243	0.12133					0.22402	0.84284	-0.37683	0.85169
		0.3003	0.01253					0.3003	0.04365	0.04248	0.04365					0.22533	0.08624	-0.05083	0.15269					30.03	0.34831					30.03	0.12157	0.10243	0.12157					0.22533	0.84492	-0.37668	0.85393
		0.3015	0.01265					0.3015	0.04368	0.04248	0.04368					0.22663	0.08501	-0.0499	0.15239					30.1502	0.35077					30.1502	0.12181	0.10243	0.12181					0.22663	0.84697	-0.37652	0.85614
		0.3027	0.01276					0.3027	0.04372	0.04248	0.04372					0.22793	0.08376	-0.04895	0.1521					30.2703	0.35324					30.2703	0.12205	0.10243	0.12205					0.22793	0.84899	-0.37636	0.85832
		0.3039	0.01288					0.3039	0.04375	0.04248	0.04375					0.22923	0.08252	-0.04799	0.15181					30.3904	0.35573					30.3904	0.1223	0.10243	0.1223					0.22923	0.85098	-0.3762	0.86047
		0.30511	0.013					0.30511	0.04379	0.04248	0.04379					0.23053	0.08127	-0.04701	0.15153					30.5105	0.35822					30.5105	0.12254	0.10243	0.12254					0.23053	0.85295	-0.37603	0.8626
		0.30631	0.01313					0.30631	0.04382	0.04248	0.04382					0.23183	0.08001	-0.04603	0.15126					30.6306	0.36072					30.6306	0.12279	0.10243	0.12279					0.23183	0.85488	-0.37586	0.8647
		0.30751	0.01325					0.30751	0.04386	0.04248	0.04386					0.23313	0.07876	-0.04504	0.151					30.7508	0.36323					30.7508	0.12304	0.10243	0.12304					0.23313	0.85678	-0.37569	0.86678
		0.30871	0.01339					0.30871	0.0439	0.04248	0.0439					0.23443	0.07749	-0.04403	0.15074					30.8709	0.36575					30.8709	0.1233	0.10243	0.1233					0.23443	0.85865	-0.37552	0.86882
		0.30991	0.01352					0.30991	0.04394	0.04248	0.04394					0.23574	0.07623	-0.04302	0.15049					30.991	0.36828					30.991	0.12355	0.10243	0.12355					0.23574	0.86049	-0.37534	0.87084
		0.31111	0.01366					0.31111	0.04398	0.04248	0.04398					0.23704	0.07496	-0.04199	0.15025					31.1111	0.37082					31.1111	0.12381	0.10243	0.12381					0.23704	0.86231	-0.37516	0.87283
		0.31231	0.0138					0.31231	0.04402	0.04248	0.04402					0.23834	0.07369	-0.04095	0.15002					31.2312	0.37337					31.2312	0.12408	0.10243	0.12408					0.23834	0.86409	-0.37498	0.87479
		0.31351	0.01395					0.31351	0.04407	0.04248	0.04407					0.23964	0.07242	-0.0399	0.1498					31.3514	0.37593					31.3514	0.12434	0.10243	0.12434					0.23964	0.86584	-0.3748	0.87673
		0.31471	0.0141					0.31471	0.04411	0.04248	0.04411					0.24094	0.07114	-0.03884	0.14958					31.4715	0.37849					31.4715	0.12461	0.10243	0.12461					0.24094	0.86756	-0.37461	0.87863
		0.31592	0.01425					0.31592	0.04416	0.04248	0.04416					0.24224	0.06986	-0.03776	0.14938					31.5916	0.38107					31.5916	0.12488	0.10243	0.12488					0.24224	0.86924	-0.37442	0.88051
		0.31712	0.01441					0.31712	0.0442	0.04248	0.0442					0.24354	0.06858	-0.03668	0.14918					31.7117	0.38365					31.7117	0.12515	0.10243	0.12515					0.24354	0.8709	-0.37423	0.88236
		0.31832	0.01457					0.31832	0.04425	0.04248	0.04425					0.24484	0.06729	-0.03558	0.14899					31.8318	0.38625					31.8318	0.12542	0.10243	0.12542					0.24484	0.87253	-0.37403	0.88418
		0.31952	0.01473					0.31952	0.0443	0.04248	0.0443					0.24615	0.06601	-0.03447	0.14882					31.952	0.38885					31.952	0.1257	0.10243	0.1257					0.24615	0.87412	-0.37383	0.88597
		0.32072	0.0149					0.32072	0.04435	0.04248	0.04435					0.24745	0.06472	-0.03335	0.14865					32.0721	0.39146					32.0721	0.12598	0.10243	0.12598					0.24745	0.87568	-0.37363	0.88774
		0.32192	0.01507					0.32192	0.0444	0.04248	0.0444					0.24875	0.06343	-0.03222	0.14849					32.1922	0.39407					32.1922	0.12626	0.10243	0.12626					0.24875	0.87721	-0.37343	0.88947
		0.32312	0.01525					0.32312	0.04445	0.04248	0.04445					0.25005	0.06214	-0.03107	0.14835					32.3123	0.3967					32.3123	0.12655	0.10243	0.12655					0.25005	0.87871	-0.37322	0.89118
		0.32432	0.01543					0.32432	0.0445	0.04248	0.0445					0.25135	0.06085	-0.02991	0.14821					32.4324	0.39934					32.4324	0.12683	0.10243	0.12683					0.25135	0.88018	-0.37301	0.89286
		0.32553	0.01562					0.32553	0.04456	0.04248	0.04456					0.25265	0.05955	-0.02874	0.14809					32.5525	0.40198					32.5525	0.12712	0.10243	0.12712					0.25265	0.88161	-0.3728	0.8945
		0.32673	0.01581					0.32673	0.04461	0.04248	0.04461					0.25395	0.05826	-0.02756	0.14798					32.6727	0.40463					32.6727	0.12742	0.10243	0.12742					0.25395	0.88302	-0.37258	0.89612
		0.32793	0.01601					0.32793	0.04467	0.04248	0.04467					0.25526	0.05696	-0.02636	0.14788					32.7928	0.40729					32.7928	0.12771	0.10243	0.12771					0.25526	0.88439	-0.37236	0.89771
		0.32913	0.01621					0.32913	0.04473	0.04248	0.04473					0.25656	0.05566	-0.02515	0.14779					32.9129	0.40996					32.9129	0.12801	0.10243	0.12801					0.25656	0.88572	-0.37213	0.89928
		0.33033	0.01642					0.33033	0.04479	0.04248	0.04479					0.25786	0.05437	-0.02393	0.14771					33.033	0.41264					33.033	0.12831	0.10243	0.12831					0.25786	0.88703	-0.37191	0.90081
		0.33153	0.01663					0.33153	0.04485	0.04248	0.04485					0.25916	0.05307	-0.0227	0.14765					33.1531	0.41532					33.1531	0.12862	0.10243	0.12862					0.25916	0.8883	-0.37168	0.90231
		0.33273	0.01684					0.33273	0.04492	0.04248	0.04492					0.26046	0.05177	-0.02145	0.1476					33.2733	0.41801					33.2733	0.12892	0.10243	0.12892					0.26046	0.88954	-0.37144	0.90379
		0.33393	0.01706					0.33393	0.04498	0.04248	0.04498					0.26176	0.05047	-0.02019	0.14756					33.3934	0.42071					33.3934	0.12923	0.10243	0.12923					0.26176	0.89075	-0.37121	0.90523
		0.33514	0.01729					0.33514	0.04505	0.04248	0.04505					0.26306	0.04917	-0.01892	0.14754					33.5135	0.42342					33.5135	0.12955	0.10243	0.12955					0.26306	0.89193	-0.37097	0.90664
		0.33634	0.01752					0.33634	0.04512	0.04248	0.04512					0.26436	0.04788	-0.01763	0.14752					33.6336	0.42613					33.6336	0.12986	0.10243	0.12986					0.26436	0.89307	-0.37072	0.90803
		0.33754	0.01776					0.33754	0.04519	0.04248	0.04519					0.26567	0.04658	-0.01633	0.14753					33.7537	0.42886					33.7537	0.13018	0.10243	0.13018					0.26567	0.89418	-0.37048	0.90939
		0.33874	0.018					0.33874	0.04526	0.04248	0.04526					0.26697	0.04528	-0.01502	0.14754					33.8739	0.43159					33.8739	0.1305	0.10243	0.1305					0.26697	0.89525	-0.37023	0.91071
		0.33994	0.01825					0.33994	0.04533	0.04248	0.04533					0.26827	0.04398	-0.01369	0.14757					33.994	0.43432					33.994	0.13082	0.10243	0.13082					0.26827	0.89629	-0.36997	0.91201
		0.34114	0.01851					0.34114	0.0454	0.04248	0.0454					0.26957	0.04269	-0.01236	0.14761					34.1141	0.43707					34.1141	0.13115	0.10243	0.13115					0.26957	0.8973	-0.36971	0.91328
		0.34234	0.01877					0.34234	0.04548	0.04248	0.04548					0.27087	0.04139	-0.011	0.14767					34.2342	0.43982					34.2342	0.13148	0.10243	0.13148					0.27087	0.89828	-0.36945	0.91451
		0.34354	0.01904					0.34354	0.04556	0.04248	0.04556					0.27217	0.0401	-0.00964	0.14774					34.3543	0.44258					34.3543	0.13181	0.10243	0.13181					0.27217	0.89922	-0.36919	0.91572
		0.34474	0.01931					0.34474	0.04564	0.04248	0.04564					0.27347	0.03881	-0.00826	0.14783					34.4745	0.44534					34.4745	0.13215	0.10243	0.13215					0.27347	0.90013	-0.36892	0.9169
		0.34595	0.01959					0.34595	0.04572	0.04248	0.04572					0.27477	0.03752	-0.00686	0.14793					34.5946	0.44812					34.5946	0.13249	0.10243	0.13249					0.27477	0.901	-0.36864	0.91805
		0.34715	0.01988					0.34715	0.0458	0.04248	0.0458					0.27608	0.03623	-0.00545	0.14805					34.7147	0.45089					34.7147	0.13283	0.10243	0.13283					0.27608	0.90184	-0.36837	0.91916
		0.34835	0.02017					0.34835	0.04589	0.04248	0.04589					0.27738	0.03494	-0.00403	0.14819					34.8348	0.45368					34.8348	0.13317	0.10243	0.13317					0.27738	0.90265	-0.36808	0.92025
		0.34955	0.02047					0.34955	0.04598	0.04248	0.04598					0.27868	0.03365	-0.0026	0.14833					34.9549	0.45647					34.9549	0.13352	0.10243	0.13352					0.27868	0.90342	-0.3678	0.92131
		0.35075	0.02078					0.35075	0.04607	0.04248	0.04607					0.27998	0.03237	-0.00115	0.1485					35.0751	0.45927					35.0751	0.13387	0.10243	0.13387					0.27998	0.90416	-0.36751	0.92234
		0.35195	0.02109					0.35195	0.04616	0.04248	0.04616					0.28128	0.03108	0.000315829	0.14868					35.1952	0.46208					35.1952	0.13422	0.10243	0.13422					0.28128	0.90487	-0.36722	0.92334
		0.35315	0.02141					0.35315	0.04625	0.04248	0.04625					0.28258	0.0298	0.00179	0.14888					35.3153	0.46489					35.3153	0.13458	0.10243	0.13458					0.28258	0.90554	-0.36692	0.92431
		0.35435	0.02174					0.35435	0.04635	0.04248	0.04635					0.28388	0.02853	0.00329	0.14909					35.4354	0.4677					35.4354	0.13494	0.10243	0.13494					0.28388	0.90618	-0.36662	0.92525
		0.35556	0.02208					0.35556	0.04645	0.04248	0.04645					0.28519	0.02725	0.00479	0.14932					35.5556	0.47053					35.5556	0.1353	0.10243	0.1353					0.28519	0.90678	-0.36631	0.92615
		0.35676	0.02242					0.35676	0.04655	0.04248	0.04655					0.28649	0.02598	0.00631	0.14957					35.6757	0.47336					35.6757	0.13566	0.10243	0.13566					0.28649	0.90735	-0.366	0.92703
		0.35796	0.02277					0.35796	0.04665	0.04248	0.04665					0.28779	0.02471	0.00785	0.14984					35.7958	0.47619					35.7958	0.13603	0.10243	0.13603					0.28779	0.90788	-0.36569	0.92788
		0.35916	0.02313					0.35916	0.04675	0.04248	0.04675					0.28909	0.02344	0.0094	0.15012					35.9159	0.47903					35.9159	0.1364	0.10243	0.1364					0.28909	0.90838	-0.36537	0.9287
		0.36036	0.0235					0.36036	0.04686	0.04248	0.04686					0.29039	0.02218	0.01096	0.15042					36.036	0.48188					36.036	0.13677	0.10243	0.13677					0.29039	0.90885	-0.36505	0.92949
		0.36156	0.02387					0.36156	0.04697	0.04248	0.04697					0.29169	0.02092	0.01254	0.15074					36.1562	0.48473					36.1562	0.13715	0.10243	0.13715					0.29169	0.90928	-0.36472	0.93025
		0.36276	0.02426					0.36276	0.04708	0.04248	0.04708					0.29299	0.01966	0.01414	0.15107					36.2763	0.48759					36.2763	0.13753	0.10243	0.13753					0.29299	0.90968	-0.36439	0.93098
		0.36396	0.02465					0.36396	0.0472	0.04248	0.0472					0.29429	0.0184	0.01574	0.15143					36.3964	0.49045					36.3964	0.13792	0.10243	0.13792					0.29429	0.91004	-0.36405	0.93168
		0.36517	0.02505					0.36517	0.04731	0.04248	0.04731					0.2956	0.01715	0.01737	0.1518					36.5165	0.49332					36.5165	0.1383	0.10243	0.1383					0.2956	0.91037	-0.36371	0.93235
		0.36637	0.02546					0.36637	0.04743	0.04248	0.04743					0.2969	0.01591	0.01901	0.15219					36.6366	0.49619					36.6366	0.13869	0.10243	0.13869					0.2969	0.91067	-0.36337	0.93299
		0.36757	0.02588					0.36757	0.04755	0.04248	0.04755					0.2982	0.01466	0.02066	0.1526					36.7568	0.49907					36.7568	0.13908	0.10243	0.13908					0.2982	0.91093	-0.36302	0.9336
		0.36877	0.02631					0.36877	0.04768	0.04248	0.04768					0.2995	0.01342	0.02233	0.15303					36.8769	0.50195					36.8769	0.13948	0.10243	0.13948					0.2995	0.91115	-0.36266	0.93418
		0.36997	0.02674					0.36997	0.04781	0.04248	0.04781					0.3008	0.01219	0.02401	0.15348					36.997	0.50484					36.997	0.13988	0.10243	0.13988					0.3008	0.91134	-0.3623	0.93473
		0.37117	0.02719					0.37117	0.04794	0.04248	0.04794					0.3021	0.01095	0.02571	0.15395					37.1171	0.50773					37.1171	0.14028	0.10243	0.14028					0.3021	0.9115	-0.36194	0.93525
		0.37237	0.02765					0.37237	0.04807	0.04248	0.04807					0.3034	0.00973	0.02743	0.15443					37.2372	0.51063					37.2372	0.14069	0.10243	0.14069					0.3034	0.91162	-0.36157	0.93574
		0.37357	0.02811					0.37357	0.04821	0.04248	0.04821					0.3047	0.0085	0.02915	0.15494					37.3574	0.51353					37.3574	0.14109	0.10243	0.14109					0.3047	0.91171	-0.36119	0.9362
		0.37477	0.02859					0.37477	0.04834	0.04248	0.04834					0.30601	0.00728	0.0309	0.15546					37.4775	0.51643					37.4775	0.1415	0.10243	0.1415					0.30601	0.91176	-0.36081	0.93663
		0.37598	0.02907					0.37598	0.04849	0.04248	0.04849					0.30731	0.00607	0.03266	0.15601					37.5976	0.51934					37.5976	0.14192	0.10243	0.14192					0.30731	0.91178	-0.36043	0.93704
		0.37718	0.02957					0.37718	0.04863	0.04248	0.04863					0.30861	0.00486	0.03444	0.15657					37.7177	0.52225					37.7177	0.14234	0.10243	0.14234					0.30861	0.91176	-0.36004	0.93741
		0.37838	0.03008					0.37838	0.04878	0.04248	0.04878					0.30991	0.00365	0.03623	0.15716					37.8378	0.52517					37.8378	0.14276	0.10243	0.14276					0.30991	0.91171	-0.35965	0.93775
		0.37958	0.0306					0.37958	0.04893	0.04248	0.04893					0.31121	0.00245	0.03803	0.15777					37.958	0.52809					37.958	0.14318	0.10243	0.14318					0.31121	0.91163	-0.35925	0.93807
		0.38078	0.03112					0.38078	0.04908	0.04248	0.04908					0.31251	0.00126	0.03986	0.15839					38.0781	0.53101					38.0781	0.14361	0.10243	0.14361					0.31251	0.91151	-0.35884	0.93835
		0.38198	0.03166					0.38198	0.04924	0.04248	0.04924					0.31381	6.43498e-05	0.04169	0.15904					38.1982	0.53394					38.1982	0.14404	0.10243	0.14404					0.31381	0.91135	-0.35843	0.93861
		0.38318	0.03221					0.38318	0.0494	0.04248	0.0494					0.31512	-0.00112	0.04355	0.15971					38.3183	0.53687					38.3183	0.14447	0.10243	0.14447					0.31512	0.91116	-0.35802	0.93884
		0.38438	0.03278					0.38438	0.04956	0.04248	0.04956					0.31642	-0.0023	0.04542	0.1604					38.4384	0.5398					38.4384	0.14491	0.10243	0.14491					0.31642	0.91094	-0.35759	0.93903
		0.38559	0.03335					0.38559	0.04973	0.04248	0.04973					0.31772	-0.00348	0.0473	0.16111					38.5586	0.54274					38.5586	0.14535	0.10243	0.14535					0.31772	0.91068	-0.35717	0.9392
		0.38679	0.03393					0.38679	0.0499	0.04248	0.0499					0.31902	-0.00465	0.04921	0.16184					38.6787	0.54568					38.6787	0.1458	0.10243	0.1458					0.31902	0.91039	-0.35674	0.93934
		0.38799	0.03453					0.38799	0.05008	0.04248	0.05008					0.32032	-0.00581	0.05112	0.16259					38.7988	0.54862					38.7988	0.14624	0.10243	0.14624					0.32032	0.91006	-0.3563	0.93945
		0.38919	0.03514					0.38919	0.05025	0.04248	0.05025					0.32162	-0.00697	0.05306	0.16336					38.9189	0.55157					38.9189	0.14669	0.10243	0.14669					0.32162	0.9097	-0.35586	0.93953
		0.39039	0.03576					0.39039	0.05044	0.04248	0.05044					0.32292	-0.00813	0.05501	0.16416					39.039	0.55451					39.039	0.14715	0.10243	0.14715					0.32292	0.90931	-0.35541	0.93959
		0.39159	0.0364					0.39159	0.05062	0.04248	0.05062					0.32422	-0.00928	0.05697	0.16498					39.1592	0.55746					39.1592	0.1476	0.10243	0.1476					0.32422	0.90888	-0.35495	0.93961
		0.39279	0.03704					0.39279	0.05081	0.04248	0.05081					0.32553	-0.01042	0.05895	0.16581					39.2793	0.56042					39.2793	0.14806	0.10243	0.14806					0.32553	0.90841	-0.35449	0.93961
		0.39399	0.0377					0.39399	0.051	0.04248	0.051					0.32683	-0.01156	0.06095	0.16668					39.3994	0.56337					39.3994	0.14853	0.10243	0.14853					0.32683	0.90791	-0.35403	0.93957
		0.3952	0.03838					0.3952	0.0512	0.04248	0.0512					0.32813	-0.01269	0.06297	0.16756					39.5195	0.56633					39.5195	0.14899	0.10243	0.14899					0.32813	0.90738	-0.35355	0.93951
		0.3964	0.03906					0.3964	0.0514	0.04248	0.0514					0.32943	-0.01381	0.065	0.16846					39.6396	0.56928					39.6396	0.14946	0.10243	0.14946					0.32943	0.90681	-0.35308	0.93942
		0.3976	0.03976					0.3976	0.0516	0.04248	0.0516					0.33073	-0.01493	0.06704	0.16939					39.7598	0.57224					39.7598	0.14994	0.10243	0.14994					0.33073	0.90621	-0.35259	0.93931
		0.3988	0.04048					0.3988	0.05181	0.04248	0.05181					0.33203	-0.01604	0.0691	0.17034					39.8799	0.5752					39.8799	0.15041	0.10243	0.15041					0.33203	0.90557	-0.3521	0.93916
		0.4	0.0412					0.4	0.05202	0.04248	0.05202					0.33333	-0.01715	0.07118	0.17131					40	0.57817					40	0.15089	0.10243	0.15089					0.33333	0.90491	-0.35161	0.93899
		0.4012	0.04195					0.4012	0.05224	0.04248	0.05224					0.33463	-0.01825	0.07328	0.17231					40.1201	0.58113					40.1201	0.15137	0.10243	0.15137					0.33463	0.9042	-0.3511	0.93879
		0.4024	0.0427					0.4024	0.05246	0.04248	0.05246					0.33594	-0.01935	0.07539	0.17333					40.2402	0.5841					40.2402	0.15186	0.10243	0.15186					0.33594	0.90346	-0.35059	0.93856
		0.4036	0.04347					0.4036	0.05269	0.04248	0.05269					0.33724	-0.02044	0.07752	0.17437					40.3604	0.58706					40.3604	0.15235	0.10243	0.15235					0.33724	0.90269	-0.35008	0.9383
		0.4048	0.04426					0.4048	0.05292	0.04248	0.05292					0.33854	-0.02152	0.07967	0.17543					40.4805	0.59003					40.4805	0.15284	0.10243	0.15284					0.33854	0.90189	-0.34956	0.93802
		0.40601	0.04506					0.40601	0.05315	0.04248	0.05315					0.33984	-0.02259	0.08183	0.17651					40.6006	0.59299					40.6006	0.15334	0.10243	0.15334					0.33984	0.90105	-0.34903	0.9377
		0.40721	0.04587					0.40721	0.05339	0.04248	0.05339					0.34114	-0.02366	0.084	0.17762					40.7207	0.59596					40.7207	0.15384	0.10243	0.15384					0.34114	0.90018	-0.3485	0.93737
		0.40841	0.04671					0.40841	0.05363	0.04248	0.05363					0.34244	-0.02472	0.0862	0.17876					40.8408	0.59893					40.8408	0.15434	0.10243	0.15434					0.34244	0.89927	-0.34796	0.937
		0.40961	0.04755					0.40961	0.05388	0.04248	0.05388					0.34374	-0.02578	0.08841	0.17991					40.961	0.6019					40.961	0.15485	0.10243	0.15485					0.34374	0.89833	-0.34741	0.93661
		0.41081	0.04842					0.41081	0.05413	0.04248	0.05413					0.34505	-0.02683	0.09064	0.18109					41.0811	0.60487					41.0811	0.15536	0.10243	0.15536					0.34505	0.89736	-0.34685	0.93619
		0.41201	0.04929					0.41201	0.05439	0.04248	0.05439					0.34635	-0.02787	0.09288	0.18229					41.2012	0.60784					41.2012	0.15587	0.10243	0.15587					0.34635	0.89635	-0.34629	0.93574
		0.41321	0.05019					0.41321	0.05465	0.04248	0.05465					0.34765	-0.02891	0.09514	0.18352					41.3213	0.6108					41.3213	0.15639	0.10243	0.15639					0.34765	0.89531	-0.34573	0.93527
		0.41441	0.0511					0.41441	0.05492	0.04248	0.05492					0.34895	-0.02994	0.09742	0.18476					41.4414	0.61377					41.4414	0.15691	0.10243	0.15691					0.34895	0.89423	-0.34515	0.93477
		0.41562	0.05203					0.41562	0.05519	0.04248	0.05519					0.35025	-0.03096	0.09971	0.18604					41.5616	0.61674					41.5616	0.15743	0.10243	0.15743					0.35025	0.89313	-0.34457	0.93424
		0.41682	0.05298					0.41682	0.05547	0.04248	0.05547					0.35155	-0.03197	0.10203	0.18733					41.6817	0.61971					41.6817	0.15796	0.10243	0.15796					0.35155	0.89199	-0.34398	0.93369
		0.41802	0.05394					0.41802	0.05575	0.04248	0.05575					0.35285	-0.03298	0.10435	0.18865					41.8018	0.62267					41.8018	0.15849	0.10243	0.15849					0.35285	0.89082	-0.34339	0.93312
		0.41922	0.05492					0.41922	0.05604	0.04248	0.05604					0.35415	-0.03398	0.1067	0.18999					41.9219	0.62564					41.9219	0.15902	0.10243	0.15902					0.35415	0.88961	-0.34278	0.93251
		0.42042	0.05592					0.42042	0.05633	0.04248	0.05633					0.35546	-0.03498	0.10906	0.19136					42.042	0.6286					42.042	0.15956	0.10243	0.15956					0.35546	0.88837	-0.34218	0.93188
		0.42162	0.05693					0.42162	0.05663	0.04248	0.05663					0.35676	-0.03597	0.11144	0.19275					42.1622	0.63156					42.1622	0.1601	0.10243	0.1601					0.35676	0.8871	-0.34156	0.93123
		0.42282	0.05797					0.42282	0.05693	0.04248	0.05693					0.35806	-0.03695	0.11383	0.19416					42.2823	0.63452					42.2823	0.16064	0.10243	0.16064					0.35806	0.8858	-0.34093	0.93055
		0.42402	0.05902					0.42402	0.05724	0.04248	0.05724					0.35936	-0.03792	0.11624	0.1956					42.4024	0.63748					42.4024	0.16118	0.10243	0.16118					0.35936	0.88446	-0.3403	0.92984
		0.42523	0.06009					0.42523	0.05756	0.04248	0.05756					0.36066	-0.03889	0.11867	0.19706					42.5225	0.64044					42.5225	0.16173	0.10243	0.16173					0.36066	0.88309	-0.33967	0.92911
		0.42643	0.06118					0.42643	0.05788	0.04248	0.05788					0.36196	-0.03984	0.12111	0.19855					42.6426	0.64339					42.6426	0.16229	0.10243	0.16229					0.36196	0.88169	-0.33902	0.92836
		0.42763	0.06229					0.42763	0.0582	0.04248	0.0582					0.36326	-0.0408	0.12357	0.20006					42.7628	0.64635					42.7628	0.16284	0.10243	0.16284					0.36326	0.88026	-0.33837	0.92758
		0.42883	0.06342					0.42883	0.05854	0.04248	0.05854					0.36456	-0.04174	0.12605	0.20159					42.8829	0.6493					42.8829	0.1634	0.10243	0.1634					0.36456	0.87879	-0.3377	0.92677
		0.43003	0.06456					0.43003	0.05887	0.04248	0.05887					0.36587	-0.04268	0.12855	0.20315					43.003	0.65225					43.003	0.16397	0.10243	0.16397					0.36587	0.8773	-0.33704	0.92595
		0.43123	0.06573					0.43123	0.05922	0.04248	0.05922					0.36717	-0.04361	0.13106	0.20473					43.1231	0.65519					43.1231	0.16453	0.10243	0.16453					0.36717	0.87577	-0.33636	0.92509
		0.43243	0.06692					0.43243	0.05957	0.04248	0.05957					0.36847	-0.04453	0.13359	0.20633					43.2432	0.65813					43.2432	0.1651	0.10243	0.1651					0.36847	0.87421	-0.33568	0.92422
		0.43363	0.06813					0.43363	0.05992	0.04248	0.05992					0.36977	-0.04545	0.13613	0.20796					43.3634	0.66107					43.3634	0.16567	0.10243	0.16567					0.36977	0.87261	-0.33498	0.92332
		0.43483	0.06936					0.43483	0.06029	0.04248	0.06029					0.37107	-0.04636	0.13869	0.20962					43.4835	0.66401					43.4835	0.16625	0.10243	0.16625					0.37107	0.87099	-0.33428	0.92239
		0.43604	0.0706					0.43604	0.06065	0.04248	0.06065					0.37237	-0.04726	0.14127	0.21129					43.6036	0.66695					43.6036	0.16683	0.10243	0.16683					0.37237	0.86933	-0.33358	0.92144
		0.43724	0.07187					0.43724	0.06103	0.04248	0.06103					0.37367	-0.04815	0.14386	0.21299					43.7237	0.66988					43.7237	0.16741	0.10243	0.16741					0.37367	0.86765	-0.33286	0.92047
		0.43844	0.07317					0.43844	0.06141	0.04248	0.06141					0.37497	-0.04904	0.14648	0.21472					43.8438	0.6728					43.8438	0.168	0.10243	0.168					0.37497	0.86593	-0.33214	0.91948
		0.43964	0.07448					0.43964	0.0618	0.04248	0.0618					0.37628	-0.04992	0.1491	0.21647					43.964	0.67573					43.964	0.16859	0.10243	0.16859					0.37628	0.86418	-0.33141	0.91846
		0.44084	0.07581					0.44084	0.06219	0.04248	0.06219					0.37758	-0.05079	0.15175	0.21824					44.0841	0.67864					44.0841	0.16918	0.10243	0.16918					0.37758	0.8624	-0.33067	0.91742
		0.44204	0.07717					0.44204	0.0626	0.04248	0.0626					0.37888	-0.05165	0.15441	0.22003					44.2042	0.68156					44.2042	0.16978	0.10243	0.16978					0.37888	0.86059	-0.32992	0.91636
		0.44324	0.07855					0.44324	0.063	0.04248	0.063					0.38018	-0.05251	0.15709	0.22185					44.3243	0.68447					44.3243	0.17038	0.10243	0.17038					0.38018	0.85875	-0.32916	0.91528
		0.44444	0.07995					0.44444	0.06342	0.04248	0.06342					0.38148	-0.05336	0.15978	0.2237					44.4444	0.68738					44.4444	0.17098	0.10243	0.17098					0.38148	0.85688	-0.3284	0.91417
		0.44565	0.08137					0.44565	0.06384	0.04248	0.06384					0.38278	-0.0542	0.16249	0.22557					44.5646	0.69028					44.5646	0.17158	0.10243	0.17158					0.38278	0.85498	-0.32762	0.91305
		0.44685	0.08282					0.44685	0.06427	0.04248	0.06427					0.38408	-0.05504	0.16522	0.22746					44.6847	0.69318					44.6847	0.17219	0.10243	0.17219					0.38408	0.85305	-0.32684	0.9119
		0.44805	0.08429					0.44805	0.06471	0.04248	0.06471					0.38539	-0.05587	0.16796	0.22937					44.8048	0.69607					44.8048	0.1728	0.10243	0.1728					0.38539	0.85109	-0.32605	0.91073
		0.44925	0.08578					0.44925	0.06515	0.04248	0.06515					0.38669	-0.05669	0.17072	0.23131					44.9249	0.69896					44.9249	0.17342	0.10243	0.17342					0.38669	0.8491	-0.32525	0.90953
		0.45045	0.0873					0.45045	0.0656	0.04248	0.0656					0.38799	-0.0575	0.17349	0.23328					45.0451	0.70184					45.0451	0.17404	0.10243	0.17404					0.38799	0.84708	-0.32445	0.90832
		0.45165	0.08884					0.45165	0.06606	0.04248	0.06606					0.38929	-0.0583	0.17629	0.23526					45.1652	0.70471					45.1652	0.17466	0.10243	0.17466					0.38929	0.84503	-0.32363	0.90709
		0.45285	0.0904					0.45285	0.06652	0.04248	0.06652					0.39059	-0.0591	0.17909	0.23727					45.2853	0.70759					45.2853	0.17528	0.10243	0.17528					0.39059	0.84295	-0.3228	0.90583
		0.45405	0.09199					0.45405	0.067	0.04248	0.067					0.39189	-0.05989	0.18192	0.23931					45.4054	0.71045					45.4054	0.17591	0.10243	0.17591					0.39189	0.84084	-0.32197	0.90456
		0.45526	0.09361					0.45526	0.06748	0.04248	0.06748					0.39319	-0.06068	0.18476	0.24136					45.5255	0.71331					45.5255	0.17654	0.10243	0.17654					0.39319	0.8387	-0.32113	0.90326
		0.45646	0.09525					0.45646	0.06796	0.04248	0.06796					0.39449	-0.06145	0.18761	0.24344					45.6457	0.71616					45.6457	0.17718	0.10243	0.17718					0.39449	0.83654	-0.32028	0.90195
		0.45766	0.09691					0.45766	0.06846	0.04248	0.06846					0.3958	-0.06222	0.19049	0.24555					45.7658	0.71901					45.7658	0.17781	0.10243	0.17781					0.3958	0.83434	-0.31942	0.90062
		0.45886	0.0986					0.45886	0.06896	0.04248	0.06896					0.3971	-0.06298	0.19338	0.24767					45.8859	0.72185					45.8859	0.17845	0.10243	0.17846					0.3971	0.83212	-0.31855	0.89926
		0.46006	0.10031					0.46006	0.06948	0.04248	0.06948					0.3984	-0.06374	0.19628	0.24982					46.006	0.72468					46.006	0.1791	0.10243	0.1791					0.3984	0.82987	-0.31767	0.89789
		0.46126	0.10205					0.46126	0.07	0.04248	0.07					0.3997	-0.06448	0.1992	0.252					46.1261	0.72751					46.1261	0.17975	0.10243	0.17975					0.3997	0.82759	-0.31678	0.8965
		0.46246	0.10382					0.46246	0.07052	0.04248	0.07052					0.401	-0.06522	0.20214	0.25419					46.2463	0.73033					46.2463	0.1804	0.10243	0.1804					0.401	0.82528	-0.31588	0.89509
		0.46366	0.10561					0.46366	0.07106	0.04248	0.07106					0.4023	-0.06595	0.20509	0.25641					46.3664	0.73314					46.3664	0.18105	0.10243	0.18105					0.4023	0.82295	-0.31497	0.89366
		0.46486	0.10742					0.46486	0.0716	0.04248	0.0716					0.4036	-0.06668	0.20805	0.25866					46.4865	0.73595					46.4865	0.1817	0.10243	0.1817					0.4036	0.82058	-0.31406	0.89221
		0.46607	0.10927					0.46607	0.07216	0.04248	0.07216					0.4049	-0.0674	0.21104	0.26092					46.6066	0.73875					46.6066	0.18236	0.10243	0.18236					0.4049	0.81819	-0.31313	0.89075
		0.46727	0.11114					0.46727	0.07272	0.04248	0.07272					0.40621	-0.06811	0.21404	0.26321					46.7267	0.74154					46.7267	0.18303	0.10243	0.18303					0.40621	0.81577	-0.3122	0.88926
		0.46847	0.11304					0.46847	0.07329	0.04248	0.07329					0.40751	-0.06881	0.21705	0.26552					46.8469	0.74432					46.8469	0.18369	0.10243	0.18369					0.40751	0.81333	-0.31125	0.88776
		0.46967	0.11496					0.46967	0.07387	0.04248	0.07387					0.40881	-0.06951	0.22008	0.26785					46.967	0.7471					46.967	0.18436	0.10243	0.18436					0.40881	0.81086	-0.3103	0.88625
		0.47087	0.11692					0.47087	0.07445	0.04248	0.07445					0.41011	-0.07019	0.22312	0.27021					47.0871	0.74986					47.0871	0.18503	0.10243	0.18503					0.41011	0.80836	-0.30933	0.88471
		0.47207	0.1189					0.47207	0.07505	0.04248	0.07505					0.41141	-0.07088	0.22618	0.27259					47.2072	0.75262					47.2072	0.1857	0.10243	0.1857					0.41141	0.80583	-0.30836	0.88316
		0.47327	0.12091					0.47327	0.07565	0.04248	0.07565					0.41271	-0.07155	0.22926	0.27499					47.3273	0.75537					47.3273	0.18638	0.10243	0.18638					0.41271	0.80328	-0.30737	0.88159
		0.47447	0.12294					0.47447	0.07627	0.04248	0.07627					0.41401	-0.07222	0.23235	0.27741					47.4475	0.75811					47.4475	0.18706	0.10243	0.18706					0.41401	0.8007	-0.30638	0.88001
		0.47568	0.12501					0.47568	0.07689	0.04248	0.07689					0.41532	-0.07288	0.23545	0.27985					47.5676	0.76084					47.5676	0.18774	0.10243	0.18774					0.41532	0.7981	-0.30538	0.87841
		0.47688	0.1271					0.47688	0.07752	0.04248	0.07752					0.41662	-0.07353	0.23857	0.28232					47.6877	0.76357					47.6877	0.18843	0.10243	0.18843					0.41662	0.79547	-0.30436	0.87679
		0.47808	0.12922					0.47808	0.07816	0.04248	0.07816					0.41792	-0.07418	0.2417	0.28481					47.8078	0.76628					47.8078	0.18912	0.10243	0.18912					0.41792	0.79282	-0.30334	0.87516
		0.47928	0.13137					0.47928	0.07881	0.04248	0.07881					0.41922	-0.07482	0.24485	0.28732					47.9279	0.76899					47.9279	0.18981	0.10243	0.18981					0.41922	0.79014	-0.30231	0.87352
		0.48048	0.13355					0.48048	0.07947	0.04248	0.07947					0.42052	-0.07545	0.24802	0.28985					48.0481	0.77168					48.0481	0.1905	0.10243	0.1905					0.42052	0.78743	-0.30126	0.87185
		0.48168	0.13576					0.48168	0.08014	0.04248	0.08014					0.42182	-0.07607	0.25119	0.2924					48.1682	0.77437					48.1682	0.1912	0.10243	0.1912					0.42182	0.7847	-0.30021	0.87018
		0.48288	0.138					0.48288	0.08082	0.04248	0.08082					0.42312	-0.07669	0.25439	0.29497					48.2883	0.77704					48.2883	0.1919	0.10243	0.1919					0.42312	0.78195	-0.29914	0.86849
		0.48408	0.14027					0.48408	0.08151	0.04248	0.08151					0.42442	-0.0773	0.25759	0.29757					48.4084	0.77971					48.4084	0.1926	0.10243	0.1926					0.42442	0.77917	-0.29807	0.86678
		0.48529	0.14256					0.48529	0.08221	0.04248	0.08221					0.42573	-0.07791	0.26081	0.30018					48.5285	0.78236					48.5285	0.19331	0.10243	0.19331					0.42573	0.77636	-0.29698	0.86506
		0.48649	0.14489					0.48649	0.08292	0.04248	0.08292					0.42703	-0.0785	0.26405	0.30282					48.6487	0.78501					48.6487	0.19402	0.10243	0.19402					0.42703	0.77353	-0.29589	0.86333
		0.48769	0.14725					0.48769	0.08363	0.04248	0.08363					0.42833	-0.0791	0.26729	0.30548					48.7688	0.78764					48.7688	0.19473	0.10243	0.19473					0.42833	0.77068	-0.29478	0.86159
		0.48889	0.14964					0.48889	0.08436	0.04248	0.08436					0.42963	-0.07968	0.27056	0.30816					48.8889	0.79027					48.8889	0.19544	0.10243	0.19544					0.42963	0.76781	-0.29367	0.85983
		0.49009	0.15205					0.49009	0.0851	0.04248	0.0851					0.43093	-0.08026	0.27383	0.31086					49.009	0.79288					49.009	0.19616	0.10243	0.19616					0.43093	0.76491	-0.29254	0.85806
		0.49129	0.1545					0.49129	0.08585	0.04248	0.08585					0.43223	-0.08083	0.27712	0.31357					49.1291	0.79548					49.1291	0.19688	0.10243	0.19688					0.43223	0.76198	-0.2914	0.85627
		0.49249	0.15698					0.49249	0.0866	0.04248	0.0866					0.43353	-0.08139	0.28042	0.31631					49.2493	0.79807					49.2493	0.1976	0.10243	0.1976					0.43353	0.75904	-0.29025	0.85447
		0.49369	0.15949					0.49369	0.08737	0.04248	0.08737					0.43483	-0.08195	0.28374	0.31907					49.3694	0.80065					49.3694	0.19832	0.10243	0.19832					0.43483	0.75607	-0.28909	0.85267
		0.49489	0.16203					0.49489	0.08815	0.04248	0.08815					0.43614	-0.0825	0.28707	0.32185					49.4895	0.80322					49.4895	0.19905	0.10243	0.19905					0.43614	0.75308	-0.28792	0.85085
		0.4961	0.16461					0.4961	0.08894	0.04248	0.08894					0.43744	-0.08304	0.29041	0.32465					49.6096	0.80578					49.6096	0.19978	0.10243	0.19978					0.43744	0.75007	-0.28674	0.84901
		0.4973	0.16721					0.4973	0.08974	0.04248	0.08974					0.43874	-0.08358	0.29377	0.32747					49.7297	0.80832					49.7297	0.20051	0.10243	0.20051					0.43874	0.74703	-0.28555	0.84717
		0.4985	0.16985					0.4985	0.09055	0.04248	0.09055					0.44004	-0.08411	0.29714	0.3303					49.8499	0.81085					49.8499	0.20124	0.10243	0.20124					0.44004	0.74397	-0.28434	0.84532
		0.4997	0.17251					0.4997	0.09137	0.04248	0.09137					0.44134	-0.08464	0.30052	0.33316					49.97	0.81337					49.97	0.20198	0.10243	0.20198					0.44134	0.74089	-0.28313	0.84345
		0.5009	0.17521					0.5009	0.0922	0.04248	0.0922					0.44264	-0.08516	0.30391	0.33603					50.0901	0.81588					50.0901	0.20272	0.10243	0.20272					0.44264	0.73779	-0.2819	0.84157
		0.5021	0.17794					0.5021	0.09304	0.04248	0.09304					0.44394	-0.08567	0.30732	0.33893					50.2102	0.81838					50.2102	0.20346	0.10243	0.20346					0.44394	0.73467	-0.28067	0.83969
		0.5033	0.1807					0.5033	0.09389	0.04248	0.09389					0.44525	-0.08618	0.31073	0.34184					50.3303	0.82086					50.3303	0.20421	0.10243	0.20421					0.44525	0.73153	-0.27942	0.83779
		0.5045	0.1835					0.5045	0.09475	0.04248	0.09475					0.44655	-0.08668	0.31416	0.34477					50.4504	0.82333					50.4504	0.20495	0.10243	0.20495					0.44655	0.72836	-0.27816	0.83589
		0.50571	0.18632					0.50571	0.09563	0.04248	0.09563					0.44785	-0.08717	0.31761	0.34772					50.5706	0.82578					50.5706	0.2057	0.10243	0.2057					0.44785	0.72518	-0.27689	0.83397
		0.50691	0.18918					0.50691	0.09651	0.04248	0.09651					0.44915	-0.08766	0.32106	0.35068					50.6907	0.82823					50.6907	0.20645	0.10243	0.20645					0.44915	0.72197	-0.27561	0.83205
		0.50811	0.19207					0.50811	0.09741	0.04248	0.09741					0.45045	-0.08814	0.32452	0.35367					50.8108	0.83066					50.8108	0.20721	0.10243	0.20721					0.45045	0.71875	-0.27432	0.83012
		0.50931	0.19499					0.50931	0.09831	0.04248	0.09831					0.45175	-0.08861	0.328	0.35667					50.9309	0.83307					50.9309	0.20796	0.10243	0.20796					0.45175	0.7155	-0.27301	0.82818
		0.51051	0.19795					0.51051	0.09923	0.04248	0.09923					0.45305	-0.08908	0.33149	0.35969					51.051	0.83547					51.051	0.20872	0.10243	0.20872					0.45305	0.71224	-0.27169	0.82623
		0.51171	0.20094					0.51171	0.10016	0.04248	0.10016					0.45435	-0.08954	0.33499	0.36273					51.1712	0.83786					51.1712	0.20948	0.10243	0.20948					0.45435	0.70895	-0.27037	0.82427
		0.51291	0.20396					0.51291	0.1011	0.04248	0.1011					0.45566	-0.09	0.3385	0.36578					51.2913	0.84024					51.2913	0.21024	0.10243	0.21024					0.45566	0.70565	-0.26903	0.82231
		0.51411	0.20701					0.51411	0.10205	0.04248	0.10205					0.45696	-0.09045	0.34202	0.36885					51.4114	0.8426					51.4114	0.21101	0.10243	0.21101					0.45696	0.70232	-0.26768	0.82034
		0.51532	0.21009					0.51532	0.10301	0.04248	0.10301					0.45826	-0.0909	0.34555	0.37193					51.5315	0.84494					51.5315	0.21177	0.10243	0.21177					0.45826	0.69898	-0.26631	0.81836
		0.51652	0.21321					0.51652	0.10399	0.04248	0.10399					0.45956	-0.09134	0.34909	0.37504					51.6516	0.84727					51.6516	0.21254	0.10243	0.21254					0.45956	0.69562	-0.26494	0.81637
		0.51772	0.21636					0.51772	0.10497	0.04248	0.10497					0.46086	-0.09177	0.35265	0.37816					51.7718	0.84959					51.7718	0.21331	0.10243	0.21331					0.46086	0.69224	-0.26355	0.81438
		0.51892	0.21955					0.51892	0.10597	0.04248	0.10597					0.46216	-0.0922	0.35621	0.38129					51.8919	0.85189					51.8919	0.21408	0.10243	0.21409					0.46216	0.68885	-0.26216	0.81238
		0.52012	0.22276					0.52012	0.10698	0.04248	0.10698					0.46346	-0.09262	0.35978	0.38444					52.012	0.85418					52.012	0.21486	0.10243	0.21486					0.46346	0.68543	-0.26075	0.81037
		0.52132	0.22601					0.52132	0.108	0.04248	0.108					0.46476	-0.09304	0.36336	0.38761					52.1321	0.85645					52.1321	0.21564	0.10243	0.21564					0.46476	0.682	-0.25932	0.80836
		0.52252	0.22929					0.52252	0.10903	0.04248	0.10903					0.46607	-0.09345	0.36696	0.39079					52.2522	0.85871					52.2522	0.21641	0.10243	0.21641					0.46607	0.67855	-0.25789	0.80635
		0.52372	0.23261					0.52372	0.11008	0.04248	0.11008					0.46737	-0.09385	0.37056	0.39398					52.3724	0.86095					52.3724	0.21719	0.10243	0.2172					0.46737	0.67509	-0.25645	0.80433
		0.52492	0.23596					0.52492	0.11113	0.04248	0.11113					0.46867	-0.09425	0.37417	0.3972					52.4925	0.86317					52.4925	0.21798	0.10243	0.21798					0.46867	0.6716	-0.25499	0.8023
		0.52613	0.23934					0.52613	0.1122	0.04248	0.1122					0.46997	-0.09465	0.37779	0.40042					52.6126	0.86538					52.6126	0.21876	0.10244	0.21876					0.46997	0.6681	-0.25352	0.80027
		0.52733	0.24275					0.52733	0.11328	0.04248	0.11328					0.47127	-0.09503	0.38141	0.40366					52.7327	0.86757					52.7327	0.21955	0.10244	0.21955					0.47127	0.66459	-0.25204	0.79824
		0.52853	0.2462					0.52853	0.11437	0.04248	0.11437					0.47257	-0.09542	0.38505	0.40691					52.8528	0.86975					52.8528	0.22033	0.10244	0.22033					0.47257	0.66105	-0.25054	0.7962
		0.52973	0.24968					0.52973	0.11547	0.04248	0.11547					0.47387	-0.0958	0.3887	0.41018					52.973	0.87191					52.973	0.22112	0.10244	0.22112					0.47387	0.65751	-0.24904	0.79416
		0.53093	0.25319					0.53093	0.11659	0.04248	0.11659					0.47518	-0.09617	0.39235	0.41346					53.0931	0.87406					53.0931	0.22191	0.10244	0.22191					0.47518	0.65394	-0.24752	0.79211
		0.53213	0.25673					0.53213	0.11772	0.04248	0.11772					0.47648	-0.09654	0.39601	0.41676					53.2132	0.87618					53.2132	0.2227	0.10244	0.22271					0.47648	0.65036	-0.24599	0.79006
		0.53333	0.26031					0.53333	0.11886	0.04248	0.11886					0.47778	-0.0969	0.39968	0.42006					53.3333	0.8783					53.3333	0.2235	0.10244	0.2235					0.47778	0.64677	-0.24445	0.78801
		0.53453	0.26392					0.53453	0.12001	0.04248	0.12001					0.47908	-0.09726	0.40336	0.42338					53.4534	0.88039					53.4534	0.22429	0.10244	0.2243					0.47908	0.64316	-0.24289	0.78595
		0.53574	0.26756					0.53574	0.12117	0.04248	0.12117					0.48038	-0.09761	0.40704	0.42671					53.5736	0.88247					53.5736	0.22509	0.10244	0.22509					0.48038	0.63953	-0.24132	0.7839
		0.53694	0.27123					0.53694	0.12234	0.04248	0.12234					0.48168	-0.09796	0.41073	0.43006					53.6937	0.88453					53.6937	0.22589	0.10244	0.22589					0.48168	0.6359	-0.23975	0.78184
		0.53814	0.27494					0.53814	0.12353	0.04248	0.12353					0.48298	-0.0983	0.41443	0.43341					53.8138	0.88657					53.8138	0.22669	0.10244	0.22669					0.48298	0.63224	-0.23815	0.77978
		0.53934	0.27867					0.53934	0.12473	0.04248	0.12473					0.48428	-0.09864	0.41814	0.43678					53.9339	0.8886					53.9339	0.22749	0.10244	0.22749					0.48428	0.62858	-0.23655	0.77771
		0.54054	0.28244					0.54054	0.12594	0.04248	0.12594					0.48559	-0.09897	0.42185	0.44016					54.054	0.8906					54.054	0.22829	0.10244	0.2283					0.48559	0.6249	-0.23493	0.77565
		0.54174	0.28624					0.54174	0.12716	0.04248	0.12716					0.48689	-0.09929	0.42557	0.44355					54.1742	0.89259					54.1742	0.2291	0.10244	0.2291					0.48689	0.6212	-0.2333	0.77358
		0.54294	0.29008					0.54294	0.1284	0.04248	0.1284					0.48819	-0.09962	0.42929	0.44695					54.2943	0.89457					54.2943	0.2299	0.10244	0.22991					0.48819	0.61749	-0.23166	0.77152
		0.54414	0.29394					0.54414	0.12965	0.04248	0.12965					0.48949	-0.09994	0.43302	0.45037					54.4144	0.89652					54.4144	0.23071	0.10244	0.23071					0.48949	0.61377	-0.23001	0.76945
		0.54535	0.29784					0.54535	0.13091	0.04248	0.13091					0.49079	-0.10025	0.43676	0.45379					54.5345	0.89846					54.5345	0.23152	0.10244	0.23152					0.49079	0.61004	-0.22834	0.76739
		0.54655	0.30177					0.54655	0.13218	0.04248	0.13218					0.49209	-0.10056	0.4405	0.45722					54.6546	0.90038					54.6546	0.23232	0.10244	0.23233					0.49209	0.6063	-0.22666	0.76532
		0.54775	0.30572					0.54775	0.13346	0.04248	0.13346					0.49339	-0.10086	0.44424	0.46066					54.7748	0.90228					54.7748	0.23313	0.10244	0.23314					0.49339	0.60254	-0.22497	0.76326
		0.54895	0.30971					0.54895	0.13476	0.04248	0.13476					0.49469	-0.10116	0.448	0.46412					54.8949	0.90416					54.8949	0.23394	0.10244	0.23395					0.49469	0.59877	-0.22326	0.76119
		0.55015	0.31373					0.55015	0.13607	0.04248	0.13607					0.496	-0.10146	0.45175	0.46758					55.015	0.90602					55.015	0.23476	0.10244	0.23476					0.496	0.59499	-0.22155	0.75913
		0.55135	0.31779					0.55135	0.13739	0.04248	0.13739					0.4973	-0.10175	0.45551	0.47105					55.1351	0.90786					55.1351	0.23557	0.10244	0.23557					0.4973	0.59119	-0.21982	0.75706
		0.55255	0.32187					0.55255	0.13872	0.04248	0.13872					0.4986	-0.10203	0.45928	0.47452					55.2553	0.90969					55.2553	0.23638	0.10244	0.23639					0.4986	0.58739	-0.21808	0.755
		0.55375	0.32598					0.55375	0.14007	0.04248	0.14007					0.4999	-0.10231	0.46305	0.47801					55.3754	0.91149					55.3754	0.2372	0.10244	0.2372					0.4999	0.58357	-0.21632	0.75294
		0.55495	0.33012					0.55495	0.14142	0.04248	0.14142					0.5012	-0.10259	0.46682	0.48151					55.4955	0.91328					55.4955	0.23801	0.10244	0.23802					0.5012	0.57975	-0.21455	0.75088
		0.55616	0.33429					0.55616	0.14279	0.04248	0.14279					0.5025	-0.10286	0.47059	0.48501					55.6156	0.91505					55.6156	0.23883	0.10244	0.23884					0.5025	0.57591	-0.21277	0.74883
		0.55736	0.33849					0.55736	0.14417	0.04248	0.14417					0.5038	-0.10313	0.47437	0.48852					55.7357	0.91679					55.7357	0.23965	0.10244	0.23965					0.5038	0.57207	-0.21098	0.74677
		0.55856	0.34272					0.55856	0.14557	0.04248	0.14557					0.50511	-0.1034	0.47815	0.49204					55.8559	0.91852					55.8559	0.24046	0.10244	0.24047					0.50511	0.56821	-0.20917	0.74472
		0.55976	0.34698					0.55976	0.14697	0.04248	0.14697					0.50641	-0.10366	0.48194	0.49556					55.976	0.92023					55.976	0.24128	0.10244	0.24129					0.50641	0.56434	-0.20735	0.74268
		0.56096	0.35127					0.56096	0.14839	0.04248	0.14839					0.50771	-0.10391	0.48573	0.49909					56.0961	0.92192					56.0961	0.2421	0.10244	0.24211					0.50771	0.56047	-0.20552	0.74063
		0.56216	0.35558					0.56216	0.14982	0.04248	0.14982					0.50901	-0.10417	0.48952	0.50263					56.2162	0.92359					56.2162	0.24292	0.10244	0.24293					0.50901	0.55658	-0.20368	0.73859
		0.56336	0.35993					0.56336	0.15126	0.04248	0.15126					0.51031	-0.10442	0.49331	0.50617					56.3363	0.92524					56.3363	0.24374	0.10244	0.24375					0.51031	0.55269	-0.20182	0.73655
		0.56456	0.3643					0.56456	0.15271	0.04248	0.15271					0.51161	-0.10466	0.4971	0.50972					56.4565	0.92686					56.4565	0.24456	0.10244	0.24457					0.51161	0.54878	-0.19995	0.73452
		0.56577	0.3687					0.56577	0.15418	0.04248	0.15418					0.51291	-0.1049	0.5009	0.51328					56.5766	0.92847					56.5766	0.24538	0.10244	0.24539					0.51291	0.54487	-0.19807	0.73249
		0.56697	0.37312					0.56697	0.15565	0.04248	0.15565					0.51421	-0.10514	0.50469	0.51683					56.6967	0.93006					56.6967	0.2462	0.10245	0.24622					0.51421	0.54095	-0.19617	0.73047
		0.56817	0.37757					0.56817	0.15714	0.04248	0.15714					0.51552	-0.10537	0.50849	0.5204					56.8168	0.93163					56.8168	0.24703	0.10245	0.24704					0.51552	0.53702	-0.19427	0.72845
		0.56937	0.38205					0.56937	0.15864	0.04248	0.15864					0.51682	-0.1056	0.51229	0.52397					56.9369	0.93317					56.9369	0.24785	0.10245	0.24786					0.51682	0.53309	-0.19234	0.72643
		0.57057	0.38656					0.57057	0.16016	0.04248	0.16016					0.51812	-0.10582	0.51608	0.52754					57.0571	0.9347					57.0571	0.24867	0.10245	0.24868					0.51812	0.52914	-0.19041	0.72442
		0.57177	0.39109					0.57177	0.16168	0.04248	0.16168					0.51942	-0.10605	0.51988	0.53112					57.1772	0.9362					57.1772	0.24949	0.10245	0.24951					0.51942	0.52519	-0.18846	0.72242
		0.57297	0.39565					0.57297	0.16321	0.04248	0.16321					0.52072	-0.10626	0.52368	0.5347					57.2973	0.93769					57.2973	0.25031	0.10245	0.25033					0.52072	0.52124	-0.1865	0.72042
		0.57417	0.40023					0.57417	0.16476	0.04248	0.16476					0.52202	-0.10648	0.52748	0.53828					57.4174	0.93915					57.4174	0.25114	0.10245	0.25115					0.52202	0.51727	-0.18453	0.71842
		0.57538	0.40483					0.57538	0.16632	0.04248	0.16632					0.52332	-0.10669	0.53127	0.54186					57.5375	0.94059					57.5375	0.25196	0.10245	0.25198					0.52332	0.5133	-0.18255	0.71644
		0.57658	0.40946					0.57658	0.16789	0.04248	0.16789					0.52462	-0.1069	0.53507	0.54545					57.6577	0.94201					57.6577	0.25278	0.10245	0.2528					0.52462	0.50932	-0.18055	0.71446
		0.57778	0.41412					0.57778	0.16947	0.04248	0.16947					0.52593	-0.1071	0.53886	0.54904					57.7778	0.94341					57.7778	0.2536	0.10245	0.25362					0.52593	0.50534	-0.17854	0.71248
		0.57898	0.41879					0.57898	0.17106	0.04248	0.17106					0.52723	-0.1073	0.54266	0.55264					57.8979	0.94478					57.8979	0.25443	0.10246	0.25445					0.52723	0.50135	-0.17652	0.71052
		0.58018	0.42349					0.58018	0.17267	0.04248	0.17267					0.52853	-0.1075	0.54645	0.55623					58.018	0.94614					58.018	0.25525	0.10246	0.25527					0.52853	0.49735	-0.17448	0.70856
		0.58138	0.42822					0.58138	0.17428	0.04248	0.17428					0.52983	-0.10769	0.55024	0.55982					58.1381	0.94747					58.1381	0.25607	0.10246	0.25609					0.52983	0.49335	-0.17243	0.70661
		0.58258	0.43296					0.58258	0.17591	0.04248	0.17591					0.53113	-0.10788	0.55402	0.56342					58.2583	0.94878					58.2583	0.25689	0.10246	0.25692					0.53113	0.48935	-0.17037	0.70466
		0.58378	0.43773					0.58378	0.17754	0.04248	0.17754					0.53243	-0.10807	0.55781	0.56702					58.3784	0.95007					58.3784	0.25771	0.10246	0.25774					0.53243	0.48533	-0.1683	0.70272
		0.58498	0.44251					0.58498	0.17919	0.04248	0.17919					0.53373	-0.10825	0.56159	0.57061					58.4985	0.95134					58.4985	0.25853	0.10246	0.25856					0.53373	0.48132	-0.16621	0.7008
		0.58619	0.44732					0.58619	0.18085	0.04248	0.18085					0.53504	-0.10843	0.56536	0.57421					58.6186	0.95259					58.6186	0.25936	0.10246	0.25939					0.53504	0.4773	-0.16411	0.69888
		0.58739	0.45215					0.58739	0.18252	0.04248	0.18252					0.53634	-0.10861	0.56914	0.57781					58.7387	0.95381					58.7387	0.26018	0.10247	0.26021					0.53634	0.47327	-0.162	0.69696
		0.58859	0.457					0.58859	0.18419	0.04248	0.18419					0.53764	-0.10879	0.57291	0.5814					58.8589	0.95501					58.8589	0.261	0.10247	0.26103					0.53764	0.46925	-0.15987	0.69506
		0.58979	0.46186					0.58979	0.18588	0.04248	0.18588					0.53894	-0.10896	0.57668	0.585					58.979	0.95619					58.979	0.26181	0.10247	0.26185					0.53894	0.46521	-0.15774	0.69316
		0.59099	0.46675					0.59099	0.18758	0.04248	0.18758					0.54024	-0.10913	0.58044	0.58859					59.0991	0.95734					59.0991	0.26263	0.10247	0.26267					0.54024	0.46118	-0.15559	0.69128
		0.59219	0.47165					0.59219	0.18929	0.04248	0.18929					0.54154	-0.10929	0.58419	0.59218					59.2192	0.95848					59.2192	0.26345	0.10247	0.26349					0.54154	0.45714	-0.15342	0.6894
		0.59339	0.47657					0.59339	0.19101	0.04248	0.19101					0.54284	-0.10946	0.58795	0.59577					59.3393	0.95959					59.3393	0.26427	0.10248	0.26431					0.54284	0.4531	-0.15125	0.68754
		0.59459	0.48151					0.59459	0.19275	0.04248	0.19275					0.54414	-0.10962	0.59169	0.59936					59.4595	0.96068					59.4595	0.26508	0.10248	0.26513					0.54414	0.44905	-0.14906	0.68568
		0.5958	0.48646					0.5958	0.19449	0.04248	0.19449					0.54545	-0.10977	0.59543	0.60294					59.5796	0.96174					59.5796	0.2659	0.10248	0.26595					0.54545	0.445	-0.14686	0.68383
		0.597	0.49143					0.597	0.19624	0.04248	0.19624					0.54675	-0.10993	0.59917	0.60652					59.6997	0.96278					59.6997	0.26671	0.10248	0.26676					0.54675	0.44095	-0.14465	0.68199
		0.5982	0.49642					0.5982	0.198	0.04248	0.198					0.54805	-0.11008	0.6029	0.6101					59.8198	0.9638					59.8198	0.26753	0.10249	0.26758					0.54805	0.4369	-0.14242	0.68017
		0.5994	0.50142					0.5994	0.19976	0.04248	0.19976					0.54935	-0.11023	0.60662	0.61367					59.9399	0.9648					59.9399	0.26834	0.10249	0.2684					0.54935	0.43285	-0.14019	0.67835
		0.6006	0.50643					0.6006	0.20154	0.04248	0.20154					0.55065	-0.11038	0.61034	0.61724					60.0601	0.96577					60.0601	0.26915	0.10249	0.26921					0.55065	0.42879	-0.13794	0.67654
		0.6018	0.51146					0.6018	0.20333	0.04248	0.20333					0.55195	-0.11052	0.61405	0.62081					60.1802	0.96672					60.1802	0.26996	0.1025	0.27002					0.55195	0.42473	-0.13567	0.67475
		0.603	0.5165					0.603	0.20513	0.04248	0.20513					0.55325	-0.11066	0.61775	0.62437					60.3003	0.96765					60.3003	0.27077	0.1025	0.27084					0.55325	0.42068	-0.1334	0.67296
		0.6042	0.52155					0.6042	0.20693	0.04248	0.20693					0.55455	-0.1108	0.62144	0.62792					60.4204	0.96855					60.4204	0.27158	0.10251	0.27165					0.55455	0.41662	-0.13111	0.67119
		0.60541	0.52661					0.60541	0.20875	0.04248	0.20875					0.55586	-0.11094	0.62513	0.63147					60.5405	0.96943					60.5405	0.27238	0.10251	0.27246					0.55586	0.41256	-0.12881	0.66943
		0.60661	0.53168					0.60661	0.21057	0.04248	0.21057					0.55716	-0.11107	0.62881	0.63502					60.6607	0.97029					60.6607	0.27319	0.10251	0.27327					0.55716	0.40849	-0.1265	0.66768
		0.60781	0.53677					0.60781	0.21241	0.04248	0.21241					0.55846	-0.1112	0.63247	0.63855					60.7808	0.97112					60.7808	0.27399	0.10252	0.27408					0.55846	0.40443	-0.12418	0.66594
		0.60901	0.54186					0.60901	0.21425	0.04248	0.21425					0.55976	-0.11133	0.63613	0.64209					60.9009	0.97193					60.9009	0.2748	0.10252	0.27489					0.55976	0.40037	-0.12185	0.66421
		0.61021	0.54696					0.61021	0.21609	0.04248	0.21609					0.56106	-0.11145	0.63978	0.64561					61.021	0.97271					61.021	0.2756	0.10253	0.27569					0.56106	0.39631	-0.1195	0.6625
		0.61141	0.55207					0.61141	0.21795	0.04248	0.21795					0.56236	-0.11158	0.64343	0.64913					61.1411	0.97348					61.1411	0.2764	0.10253	0.2765					0.56236	0.39225	-0.11714	0.66079
		0.61261	0.55719					0.61261	0.21982	0.04248	0.21982					0.56366	-0.1117	0.64706	0.65264					61.2613	0.97421					61.2613	0.27719	0.10254	0.2773					0.56366	0.38819	-0.11477	0.6591
		0.61381	0.56232					0.61381	0.22169	0.04248	0.22169					0.56496	-0.11182	0.65068	0.65614					61.3814	0.97493					61.3814	0.27799	0.10255	0.2781					0.56496	0.38413	-0.11239	0.65743
		0.61502	0.56745					0.61502	0.22357	0.04248	0.22357					0.56627	-0.11194	0.65429	0.65963					61.5015	0.97562					61.5015	0.27878	0.10255	0.2789					0.56627	0.38007	-0.10999	0.65576
		0.61622	0.57258					0.61622	0.22546	0.04248	0.22546					0.56757	-0.11205	0.65789	0.66312					61.6216	0.97628					61.6216	0.27958	0.10256	0.2797					0.56757	0.37601	-0.10759	0.65411
		0.61742	0.57772					0.61742	0.22735	0.04248	0.22735					0.56887	-0.11216	0.66148	0.66659					61.7417	0.97693					61.7417	0.28037	0.10257	0.2805					0.56887	0.37195	-0.10517	0.65247
		0.61862	0.58287					0.61862	0.22925	0.04248	0.22925					0.57017	-0.11228	0.66506	0.67006					61.8619	0.97754					61.8619	0.28116	0.10257	0.28129					0.57017	0.3679	-0.10274	0.65085
		0.61982	0.58802					0.61982	0.23116	0.04248	0.23116					0.57147	-0.11238	0.66862	0.67352					61.982	0.97814					61.982	0.28194	0.10258	0.28209					0.57147	0.36384	-0.1003	0.64923
		0.62102	0.59317					0.62102	0.23307	0.04248	0.23307					0.57277	-0.11249	0.67218	0.67697					62.1021	0.97871					62.1021	0.28273	0.10259	0.28288					0.57277	0.35979	-0.09784	0.64763
		0.62222	0.59832					0.62222	0.235	0.04248	0.235					0.57407	-0.11259	0.67572	0.6804					62.2222	0.97925					62.2222	0.28351	0.1026	0.28367					0.57407	0.35574	-0.09538	0.64605
		0.62342	0.60347					0.62342	0.23692	0.04248	0.23692					0.57538	-0.1127	0.67925	0.68383					62.3423	0.97978					62.3423	0.28429	0.10261	0.28446					0.57538	0.3517	-0.09291	0.64448
		0.62462	0.60862					0.62462	0.23886	0.04248	0.23886					0.57668	-0.1128	0.68276	0.68724					62.4625	0.98027					62.4625	0.28507	0.10261	0.28525					0.57668	0.34765	-0.09042	0.64292
		0.62583	0.61378					0.62583	0.2408	0.04248	0.2408					0.57798	-0.1129	0.68627	0.69065					62.5826	0.98074					62.5826	0.28585	0.10262	0.28604					0.57798	0.34361	-0.08792	0.64138
		0.62703	0.61893					0.62703	0.24274	0.04248	0.24274					0.57928	-0.11299	0.68975	0.69404					62.7027	0.98119					62.7027	0.28662	0.10264	0.28682					0.57928	0.33957	-0.08541	0.63985
		0.62823	0.62408					0.62823	0.24469	0.04248	0.24469					0.58058	-0.11309	0.69323	0.69742					62.8228	0.98162					62.8228	0.28739	0.10265	0.2876					0.58058	0.33554	-0.08289	0.63833
		0.62943	0.62922					0.62943	0.24665	0.04248	0.24665					0.58188	-0.11318	0.69669	0.70079					62.9429	0.98202					62.9429	0.28816	0.10266	0.28838					0.58188	0.3315	-0.08036	0.63683
		0.63063	0.63436					0.63063	0.24861	0.04248	0.24861					0.58318	-0.11327	0.70014	0.70415					63.0631	0.98239					63.0631	0.28893	0.10267	0.28916					0.58318	0.32747	-0.07782	0.63534
		0.63183	0.6395					0.63183	0.25058	0.04248	0.25058					0.58448	-0.11336	0.70357	0.70749					63.1832	0.98274					63.1832	0.28969	0.10268	0.28994					0.58448	0.32345	-0.07526	0.63387
		0.63303	0.64463					0.63303	0.25255	0.04248	0.25255					0.58579	-0.11345	0.70699	0.71082					63.3033	0.98307					63.3033	0.29045	0.1027	0.29071					0.58579	0.31943	-0.0727	0.63241
		0.63423	0.64976					0.63423	0.25452	0.04248	0.25452					0.58709	-0.11353	0.71039	0.71414					63.4234	0.98337					63.4234	0.29121	0.10271	0.29149					0.58709	0.31541	-0.07013	0.63097
		0.63544	0.65487					0.63544	0.2565	0.04248	0.2565					0.58839	-0.11362	0.71378	0.71744					63.5435	0.98365					63.5435	0.29197	0.10272	0.29226					0.58839	0.3114	-0.06754	0.62954
		0.63664	0.65998					0.63664	0.25848	0.04248	0.25848					0.58969	-0.1137	0.71715	0.72072					63.6637	0.9839					63.6637	0.29272	0.10274	0.29303					0.58969	0.30739	-0.06495	0.62813
		0.63784	0.66509					0.63784	0.26047	0.04248	0.26047					0.59099	-0.11378	0.7205	0.724					63.7838	0.98413					63.7838	0.29347	0.10276	0.29379					0.59099	0.30339	-0.06234	0.62673
		0.63904	0.67018					0.63904	0.26246	0.04248	0.26246					0.59229	-0.11386	0.72384	0.72726					63.9039	0.98433					63.9039	0.29422	0.10277	0.29456					0.59229	0.29939	-0.05972	0.62535
		0.64024	0.67526					0.64024	0.26445	0.04248	0.26445					0.59359	-0.11394	0.72716	0.7305					64.024	0.98451					64.024	0.29497	0.10279	0.29532					0.59359	0.29539	-0.0571	0.62398
		0.64144	0.68033					0.64144	0.26645	0.04248	0.26645					0.59489	-0.11401	0.73046	0.73373					64.1441	0.98466					64.1441	0.29571	0.10281	0.29608					0.59489	0.29141	-0.05446	0.62263
		0.64264	0.68539					0.64264	0.26844	0.04248	0.26844					0.5962	-0.11409	0.73374	0.73694					64.2643	0.98479					64.2643	0.29645	0.10283	0.29684					0.5962	0.28742	-0.05181	0.6213
		0.64384	0.69043					0.64384	0.27045	0.04248	0.27045					0.5975	-0.11416	0.73701	0.74013					64.3844	0.9849					64.3844	0.29718	0.10285	0.2976					0.5975	0.28345	-0.04916	0.61998
		0.64505	0.69547					0.64505	0.27245	0.04248	0.27245					0.5988	-0.11423	0.74026	0.74331					64.5045	0.98498					64.5045	0.29792	0.10287	0.29835					0.5988	0.27947	-0.04649	0.61867
		0.64625	0.70048					0.64625	0.27445	0.04248	0.27445					0.6001	-0.1143	0.74349	0.74647					64.6246	0.98503					64.6246	0.29864	0.10289	0.2991					0.6001	0.27551	-0.04381	0.61738
		0.64745	0.70548					0.64745	0.27646	0.04248	0.27646					0.6014	-0.11437	0.74671	0.74961					64.7447	0.98507					64.7447	0.29937	0.10292	0.29985					0.6014	0.27155	-0.04113	0.61611
		0.64865	0.71047					0.64865	0.27847	0.04248	0.27847					0.6027	-0.11444	0.7499	0.75274					64.8649	0.98507					64.8649	0.30009	0.10294	0.3006					0.6027	0.2676	-0.03843	0.61485
		0.64985	0.71544					0.64985	0.28048	0.04248	0.28048					0.604	-0.1145	0.75307	0.75585					64.985	0.98505					64.985	0.30081	0.10297	0.30135					0.604	0.26365	-0.03573	0.61361
		0.65105	0.72039					0.65105	0.28249	0.04248	0.28249					0.60531	-0.11457	0.75623	0.75894					65.1051	0.98501					65.1051	0.30153	0.10299	0.30209					0.60531	0.25971	-0.03301	0.61239
		0.65225	0.72532					0.65225	0.2845	0.04248	0.2845					0.60661	-0.11463	0.75936	0.76201					65.2252	0.98494					65.2252	0.30224	0.10302	0.30283					0.60661	0.25578	-0.03029	0.61118
		0.65345	0.73023					0.65345	0.28651	0.04248	0.28651					0.60791	-0.11469	0.76248	0.76506					65.3453	0.98485					65.3453	0.30295	0.10305	0.30357					0.60791	0.25185	-0.02755	0.60998
		0.65465	0.73512					0.65465	0.28852	0.04248	0.28852					0.60921	-0.11475	0.76557	0.76809					65.4655	0.98473					65.4655	0.30366	0.10308	0.3043					0.60921	0.24793	-0.02481	0.60881
		0.65586	0.73999					0.65586	0.29053	0.04248	0.29053					0.61051	-0.11481	0.76864	0.77111					65.5856	0.98459					65.5856	0.30436	0.10311	0.30504					0.61051	0.24402	-0.02206	0.60765
		0.65706	0.74483					0.65706	0.29254	0.04248	0.29254					0.61181	-0.11487	0.77169	0.7741					65.7057	0.98442					65.7057	0.30506	0.10315	0.30577					0.61181	0.24012	-0.0193	0.6065
		0.65826	0.74966					0.65826	0.29455	0.04248	0.29455					0.61311	-0.11493	0.77472	0.77708					65.8258	0.98423					65.8258	0.30575	0.10318	0.3065					0.61311	0.23622	-0.01653	0.60537
		0.65946	0.75445					0.65946	0.29656	0.04248	0.29656					0.61441	-0.11498	0.77773	0.78003					65.9459	0.98402					65.9459	0.30644	0.10322	0.30723					0.61441	0.23233	-0.01376	0.60426
		0.66066	0.75923					0.66066	0.29857	0.04248	0.29857					0.61572	-0.11504	0.78072	0.78296					66.0661	0.98378					66.0661	0.30713	0.10326	0.30795					0.61572	0.22845	-0.01097	0.60317
		0.66186	0.76398					0.66186	0.30058	0.04248	0.30058					0.61702	-0.11509	0.78368	0.78587					66.1862	0.98351					66.1862	0.30781	0.1033	0.30868					0.61702	0.22458	-0.00818	0.60209
		0.66306	0.7687					0.66306	0.30258	0.04248	0.30258					0.61832	-0.11514	0.78663	0.78876					66.3063	0.98322					66.3063	0.30849	0.10334	0.3094					0.61832	0.22071	-0.00538	0.60102
		0.66426	0.77339					0.66426	0.30458	0.04248	0.30458					0.61962	-0.11519	0.78954	0.79163					66.4264	0.98291					66.4264	0.30917	0.10338	0.31012					0.61962	0.21686	-0.00257	0.59998
		0.66547	0.77805					0.66547	0.30658	0.04248	0.30658					0.62092	-0.11524	0.79244	0.79448					66.5465	0.98257					66.5465	0.30984	0.10343	0.31083					0.62092	0.21301	0.000252678	0.59895
		0.66667	0.78269					0.66667	0.30858	0.04248	0.30858					0.62222	-0.11529	0.79531	0.7973					66.6667	0.98221					66.6667	0.3105	0.10348	0.31155					0.62222	0.20917	0.00308	0.59794
		0.66787	0.78729					0.66787	0.31058	0.04248	0.31058					0.62352	-0.11534	0.79816	0.8001					66.7868	0.98182					66.7868	0.31117	0.10353	0.31226					0.62352	0.20534	0.00591	0.59694
		0.66907	0.79187					0.66907	0.31257	0.04248	0.31257					0.62482	-0.11539	0.80099	0.80288					66.9069	0.98141					66.9069	0.31182	0.10358	0.31297					0.62482	0.20152	0.00875	0.59596
		0.67027	0.79641					0.67027	0.31455	0.04248	0.31455					0.62613	-0.11543	0.80379	0.80563					67.027	0.98097					67.027	0.31248	0.10364	0.31368					0.62613	0.19771	0.0116	0.595
		0.67147	0.80091					0.67147	0.31654	0.04248	0.31654					0.62743	-0.11548	0.80656	0.80837					67.1471	0.98051					67.1471	0.31313	0.10369	0.31439					0.62743	0.19391	0.01446	0.59405
		0.67267	0.80539					0.67267	0.31852	0.04248	0.31852					0.62873	-0.11552	0.80931	0.81107					67.2673	0.98002					67.2673	0.31377	0.10375	0.31509					0.62873	0.19011	0.01732	0.59312
		0.67387	0.80983					0.67387	0.32049	0.04248	0.32049					0.63003	-0.11556	0.81204	0.81376					67.3874	0.97951					67.3874	0.31441	0.10382	0.3158					0.63003	0.18633	0.02019	0.59221
		0.67508	0.81423					0.67508	0.32246	0.04248	0.32246					0.63133	-0.11561	0.81474	0.81642					67.5075	0.97898					67.5075	0.31505	0.10388	0.3165					0.63133	0.18256	0.02307	0.59131
		0.67628	0.8186					0.67628	0.32443	0.04248	0.32443					0.63263	-0.11565	0.81742	0.81905					67.6276	0.97842					67.6276	0.31568	0.10395	0.3172					0.63263	0.17879	0.02595	0.59043
		0.67748	0.82293					0.67748	0.32639	0.04248	0.32639					0.63393	-0.11569	0.82007	0.82166					67.7477	0.97784					67.7477	0.31631	0.10402	0.31789					0.63393	0.17504	0.02884	0.58957
		0.67868	0.82722					0.67868	0.32834	0.04248	0.32834					0.63524	-0.11573	0.82269	0.82424					67.8679	0.97724					67.8679	0.31693	0.10409	0.31859					0.63524	0.17129	0.03174	0.58872
		0.67988	0.83148					0.67988	0.33029	0.04248	0.33029					0.63654	-0.11576	0.82529	0.8268					67.988	0.97661					67.988	0.31755	0.10417	0.31929					0.63654	0.16756	0.03464	0.58789
		0.68108	0.83569					0.68108	0.33223	0.04248	0.33223					0.63784	-0.1158	0.82786	0.82934					68.1081	0.97595					68.1081	0.31816	0.10425	0.31998					0.63784	0.16384	0.03755	0.58707
		0.68228	0.83986					0.68228	0.33417	0.04248	0.33417					0.63914	-0.11584	0.8304	0.83184					68.2282	0.97527					68.2282	0.31877	0.10434	0.32067					0.63914	0.16013	0.04046	0.58628
		0.68348	0.84399					0.68348	0.3361	0.04248	0.3361					0.64044	-0.11587	0.83292	0.83432					68.3483	0.97457					68.3483	0.31937	0.10442	0.32136					0.64044	0.15642	0.04338	0.58549
		0.68468	0.84808					0.68468	0.33802	0.04248	0.33802					0.64174	-0.11591	0.83541	0.83678					68.4685	0.97384					68.4685	0.31997	0.10451	0.32205					0.64174	0.15273	0.04631	0.58473
		0.68589	0.85213					0.68589	0.33993	0.04248	0.33993					0.64304	-0.11594	0.83787	0.83921					68.5886	0.97309					68.5886	0.32056	0.10461	0.32274					0.64304	0.14905	0.04924	0.58398
		0.68709	0.85613					0.68709	0.34184	0.04248	0.34184					0.64434	-0.11598	0.8403	0.84161					68.7087	0.97232					68.7087	0.32115	0.10471	0.32342					0.64434	0.14538	0.05218	0.58325
		0.68829	0.86009					0.68829	0.34373	0.04248	0.34373					0.64565	-0.11601	0.84271	0.84398					68.8288	0.97152					68.8288	0.32173	0.10481	0.32411					0.64565	0.14173	0.05512	0.58253
		0.68949	0.864					0.68949	0.34562	0.04248	0.34562					0.64695	-0.11604	0.84508	0.84632					68.9489	0.9707					68.9489	0.32231	0.10492	0.32479					0.64695	0.13808	0.05807	0.58183
		0.69069	0.86786					0.69069	0.3475	0.04248	0.34751					0.64825	-0.11607	0.84743	0.84864					69.0691	0.96986					69.0691	0.32288	0.10503	0.32548					0.64825	0.13444	0.06102	0.58115
		0.69189	0.87168					0.69189	0.34938	0.04248	0.34938					0.64955	-0.1161	0.84975	0.85093					69.1892	0.96899					69.1892	0.32345	0.10514	0.32616					0.64955	0.13082	0.06398	0.58048
		0.69309	0.87545					0.69309	0.35124	0.04248	0.35124					0.65085	-0.11613	0.85204	0.85319					69.3093	0.9681					69.3093	0.32401	0.10526	0.32684					0.65085	0.12721	0.06694	0.57983
		0.69429	0.87917					0.69429	0.35309	0.04248	0.35309					0.65215	-0.11616	0.8543	0.85542					69.4294	0.96718					69.4294	0.32457	0.10539	0.32753					0.65215	0.12361	0.06991	0.5792
		0.6955	0.88284					0.6955	0.35493	0.04248	0.35493					0.65345	-0.11619	0.85654	0.85763					69.5495	0.96625					69.5495	0.32512	0.10552	0.32821					0.65345	0.12002	0.07288	0.57858
		0.6967	0.88647					0.6967	0.35677	0.04248	0.35677					0.65475	-0.11622	0.85874	0.8598					69.6697	0.96528					69.6697	0.32567	0.10566	0.32889					0.65475	0.11644	0.07585	0.57798
		0.6979	0.89004					0.6979	0.35859	0.04248	0.35859					0.65606	-0.11624	0.86091	0.86194					69.7898	0.9643					69.7898	0.32621	0.1058	0.32957					0.65606	0.11288	0.07883	0.57739
		0.6991	0.89356					0.6991	0.3604	0.04248	0.3604					0.65736	-0.11627	0.86305	0.86406					69.9099	0.96329					69.9099	0.32675	0.10594	0.33025					0.65736	0.10932	0.08181	0.57682
		0.7003	0.89702					0.7003	0.3622	0.04248	0.3622					0.65866	-0.1163	0.86516	0.86614					70.03	0.96226					70.03	0.32727	0.1061	0.33094					0.65866	0.10578	0.08479	0.57626
		0.7015	0.90044					0.7015	0.36399	0.04248	0.36399					0.65996	-0.11632	0.86724	0.8682					70.1501	0.96121					70.1501	0.3278	0.10625	0.33162					0.65996	0.10225	0.08778	0.57572
		0.7027	0.9038					0.7027	0.36576	0.04248	0.36576					0.66126	-0.11635	0.86929	0.87022					70.2703	0.96013					70.2703	0.32832	0.10642	0.3323					0.66126	0.09874	0.09078	0.5752
		0.7039	0.9071					0.7039	0.36753	0.04248	0.36753					0.66256	-0.11637	0.87131	0.87222					70.3904	0.95903					70.3904	0.32883	0.10659	0.33299					0.66256	0.09523	0.09377	0.57469
		0.70511	0.91035					0.70511	0.36928	0.04248	0.36928					0.66386	-0.11639	0.8733	0.87418					70.5105	0.95791					70.5105	0.32934	0.10677	0.33367					0.66386	0.09174	0.09677	0.5742
		0.70631	0.91355					0.70631	0.37102	0.04248	0.37102					0.66517	-0.11642	0.87525	0.87611					70.6306	0.95676					70.6306	0.32984	0.10695	0.33436					0.66517	0.08827	0.09977	0.57372
		0.70751	0.91668					0.70751	0.37274	0.04248	0.37275					0.66647	-0.11644	0.87718	0.87802					70.7507	0.9556					70.7507	0.33033	0.10714	0.33504					0.66647	0.0848	0.10277	0.57326
		0.70871	0.91976					0.70871	0.37446	0.04248	0.37446					0.66777	-0.11646	0.87907	0.87989					70.8709	0.95441					70.8709	0.33082	0.10734	0.33573					0.66777	0.08135	0.10577	0.57281
		0.70991	0.92278					0.70991	0.37616	0.04248	0.37616					0.66907	-0.11648	0.88093	0.88172					70.991	0.95319					70.991	0.33131	0.10755	0.33642					0.66907	0.07791	0.10878	0.57238
		0.71111	0.92575					0.71111	0.37784	0.04248	0.37784					0.67037	-0.1165	0.88275	0.88353					71.1111	0.95196					71.1111	0.33179	0.10776	0.33711					0.67037	0.07448	0.11179	0.57196
		0.71231	0.92865					0.71231	0.37951	0.04248	0.37952					0.67167	-0.11652	0.88455	0.88531					71.2312	0.9507					71.2312	0.33226	0.10798	0.33781					0.67167	0.07107	0.1148	0.57156
		0.71351	0.9315					0.71351	0.38117	0.04248	0.38117					0.67297	-0.11654	0.88631	0.88705					71.3513	0.94942					71.3513	0.33272	0.10821	0.3385					0.67297	0.06767	0.11781	0.57117
		0.71471	0.93428					0.71471	0.38281	0.04248	0.38282					0.67427	-0.11656	0.88804	0.88876					71.4715	0.94812					71.4715	0.33318	0.10845	0.3392					0.67427	0.06428	0.12083	0.5708
		0.71592	0.937					0.71592	0.38444	0.04248	0.38444					0.67558	-0.11658	0.88974	0.89044					71.5916	0.9468					71.5916	0.33364	0.1087	0.3399					0.67558	0.06091	0.12384	0.57044
		0.71712	0.93966					0.71712	0.38605	0.04248	0.38605					0.67688	-0.1166	0.8914	0.89208					71.7117	0.94546					71.7117	0.33408	0.10895	0.3406					0.67688	0.05755	0.12686	0.57009
		0.71832	0.94226					0.71832	0.38764	0.04248	0.38765					0.67818	-0.11662	0.89303	0.89369					71.8318	0.94409					71.8318	0.33453	0.10922	0.34131					0.67818	0.0542	0.12987	0.56976
		0.71952	0.9448					0.71952	0.38922	0.04249	0.38923					0.67948	-0.11664	0.89463	0.89527					71.9519	0.9427					71.9519	0.33496	0.10949	0.34202					0.67948	0.05087	0.13289	0.56945
		0.72072	0.94727					0.72072	0.39079	0.04249	0.39079					0.68078	-0.11665	0.89619	0.89682					72.0721	0.94129					72.0721	0.33539	0.10978	0.34274					0.68078	0.04755	0.13591	0.56915
		0.72192	0.94968					0.72192	0.39233	0.04249	0.39234					0.68208	-0.11667	0.89772	0.89833					72.1922	0.93986					72.1922	0.33581	0.11008	0.34345					0.68208	0.04425	0.13892	0.56886
		0.72312	0.95202					0.72312	0.39386	0.04249	0.39387					0.68338	-0.11669	0.89921	0.89981					72.3123	0.93841					72.3123	0.33623	0.11038	0.34418					0.68338	0.04096	0.14194	0.56858
		0.72432	0.9543					0.72432	0.39537	0.04249	0.39539					0.68468	-0.1167	0.90067	0.90125					72.4324	0.93694					72.4324	0.33664	0.1107	0.3449					0.68468	0.03768	0.14496	0.56832
		0.72553	0.95651					0.72553	0.39687	0.04249	0.39688					0.68599	-0.11672	0.9021	0.90266					72.5525	0.93545					72.5525	0.33704	0.11103	0.34563					0.68599	0.03442	0.14797	0.56808
		0.72673	0.95866					0.72673	0.39835	0.04249	0.39836					0.68729	-0.11673	0.90349	0.90404					72.6727	0.93393					72.6727	0.33744	0.11137	0.34637					0.68729	0.03117	0.15099	0.56784
		0.72793	0.96074					0.72793	0.39981	0.04249	0.39982					0.68859	-0.11675	0.90485	0.90538					72.7928	0.93239					72.7928	0.33783	0.11172	0.34711					0.68859	0.02793	0.154	0.56762
		0.72913	0.96276					0.72913	0.40125	0.0425	0.40127					0.68989	-0.11676	0.90617	0.90669					72.9129	0.93084					72.9129	0.33821	0.11208	0.34786					0.68989	0.02471	0.15702	0.56741
		0.73033	0.9647					0.73033	0.40267	0.0425	0.40269					0.69119	-0.11678	0.90746	0.90796					73.033	0.92926					73.033	0.33859	0.11246	0.34861					0.69119	0.0215	0.16003	0.56722
		0.73153	0.96658					0.73153	0.40407	0.0425	0.4041					0.69249	-0.11679	0.90871	0.9092					73.1531	0.92766					73.1531	0.33896	0.11285	0.34937					0.69249	0.01831	0.16304	0.56704
		0.73273	0.96839					0.73273	0.40546	0.0425	0.40548					0.69379	-0.1168	0.90992	0.9104					73.2733	0.92604					73.2733	0.33933	0.11325	0.35014					0.69379	0.01513	0.16605	0.56687
		0.73393	0.97014					0.73393	0.40683	0.0425	0.40685					0.6951	-0.11682	0.91111	0.91157					73.3934	0.92441					73.3934	0.33968	0.11366	0.35091					0.6951	0.01197	0.16905	0.56671
		0.73514	0.97181					0.73514	0.40817	0.04251	0.4082					0.6964	-0.11683	0.91225	0.9127					73.5135	0.92275					73.5135	0.34003	0.11409	0.3517					0.6964	0.00882	0.17206	0.56657
		0.73634	0.97342					0.73634	0.4095	0.04251	0.40953					0.6977	-0.11684	0.91336	0.9138					73.6336	0.92107					73.6336	0.34038	0.11454	0.35248					0.6977	0.00569	0.17506	0.56644
		0.73754	0.97495					0.73754	0.4108	0.04251	0.41084					0.699	-0.11685	0.91444	0.91486					73.7537	0.91937					73.7537	0.34072	0.115	0.35328					0.699	0.00257	0.17806	0.56632
		0.73874	0.97642					0.73874	0.41209	0.04252	0.41213					0.7003	-0.11686	0.91548	0.91589					73.8739	0.91765					73.8739	0.34105	0.11547	0.35409					0.7003	-0.00053862	0.18106	0.56621
		0.73994	0.97781					0.73994	0.41336	0.04252	0.4134					0.7016	-0.11688	0.91648	0.91688					73.994	0.91591					73.994	0.34137	0.11596	0.3549					0.7016	-0.00363	0.18405	0.56611
		0.74114	0.97913					0.74114	0.4146	0.04253	0.41465					0.7029	-0.11689	0.91745	0.91784					74.1141	0.91416					74.1141	0.34169	0.11647	0.35572					0.7029	-0.00671	0.18704	0.56603
		0.74234	0.98039					0.74234	0.41582	0.04253	0.41588					0.7042	-0.1169	0.91838	0.91876					74.2342	0.91238					74.2342	0.342	0.11699	0.35656					0.7042	-0.00977	0.19003	0.56595
		0.74354	0.98157					0.74354	0.41703	0.04254	0.41709					0.70551	-0.11691	0.91927	0.91964					74.3543	0.91058					74.3543	0.3423	0.11753	0.3574					0.70551	-0.01281	0.19302	0.56589
		0.74474	0.98268					0.74474	0.41821	0.04254	0.41827					0.70681	-0.11692	0.92013	0.92049					74.4745	0.90877					74.4745	0.3426	0.11809	0.35825					0.70681	-0.01585	0.196	0.56584
		0.74595	0.98372					0.74595	0.41937	0.04255	0.41944					0.70811	-0.11693	0.92095	0.9213					74.5946	0.90693					74.5946	0.34289	0.11866	0.35912					0.70811	-0.01886	0.19897	0.5658
		0.74715	0.98468					0.74715	0.42051	0.04256	0.42058					0.70941	-0.11694	0.92174	0.92208					74.7147	0.90508					74.7147	0.34317	0.11926	0.35999					0.70941	-0.02186	0.20194	0.56577
		0.74835	0.98558					0.74835	0.42162	0.04256	0.42171					0.71071	-0.11695	0.92248	0.92282					74.8348	0.90321					74.8348	0.34345	0.11987	0.36088					0.71071	-0.02485	0.20491	0.56575
		0.74955	0.9864					0.74955	0.42271	0.04257	0.42281					0.71201	-0.11696	0.9232	0.92352					74.9549	0.90132					74.9549	0.34371	0.1205	0.36178					0.71201	-0.02782	0.20787	0.56574
		0.75075	0.98715					0.75075	0.42378	0.04258	0.42389					0.71331	-0.11697	0.92387	0.92418					75.0751	0.89941					75.0751	0.34398	0.12115	0.36269					0.71331	-0.03078	0.21083	0.56574
		0.75195	0.98783					0.75195	0.42483	0.04259	0.42494					0.71461	-0.11698	0.92451	0.92481					75.1952	0.89748					75.1952	0.34423	0.12182	0.36362					0.71461	-0.03372	0.21378	0.56575
		0.75315	0.98843					0.75315	0.42586	0.0426	0.42598					0.71592	-0.11698	0.92511	0.92541					75.3153	0.89554					75.3153	0.34448	0.12251	0.36455					0.71592	-0.03665	0.21673	0.56577
		0.75435	0.98896					0.75435	0.42686	0.04261	0.42699					0.71722	-0.11699	0.92567	0.92596					75.4354	0.89357					75.4354	0.34472	0.12322	0.36551					0.71722	-0.03956	0.21967	0.5658
		0.75556	0.98942					0.75556	0.42784	0.04262	0.42798					0.71852	-0.117	0.9262	0.92648					75.5556	0.89159					75.5556	0.34495	0.12396	0.36647					0.71852	-0.04246	0.22261	0.56584
		0.75676	0.9898					0.75676	0.42879	0.04264	0.42895					0.71982	-0.11701	0.92669	0.92696					75.6757	0.88959					75.6757	0.34518	0.12471	0.36746					0.71982	-0.04534	0.22554	0.56589
		0.75796	0.99011					0.75796	0.42972	0.04265	0.4299					0.72112	-0.11702	0.92715	0.92741					75.7958	0.88758					75.7958	0.3454	0.12549	0.36845					0.72112	-0.0482	0.22846	0.56594
		0.75916	0.99035					0.75916	0.43063	0.04267	0.43082					0.72242	-0.11702	0.92756	0.92782					75.9159	0.88554					75.9159	0.34561	0.12629	0.36947					0.72242	-0.05106	0.23138	0.56601
		0.76036	0.99052					0.76036	0.43151	0.04269	0.43172					0.72372	-0.11703	0.92794	0.92819					76.036	0.88349					76.036	0.34581	0.12712	0.3705					0.72372	-0.05389	0.23429	0.56608
		0.76156	0.99061					0.76156	0.43237	0.04271	0.4326					0.72503	-0.11704	0.92828	0.92852					76.1562	0.88142					76.1562	0.34601	0.12797	0.37155					0.72503	-0.05671	0.23719	0.56617
		0.76276	0.99063					0.76276	0.4332	0.04273	0.43345					0.72633	-0.11705	0.92859	0.92882					76.2763	0.87933					76.2763	0.3462	0.12884	0.37261					0.72633	-0.05952	0.24009	0.56626
		0.76396	0.99057					0.76396	0.43401	0.04275	0.43428					0.72763	-0.11705	0.92885	0.92908					76.3964	0.87723					76.3964	0.34638	0.12974	0.37369					0.72763	-0.06231	0.24297	0.56635
		0.76517	0.99044					0.76517	0.4348	0.04277	0.43509					0.72893	-0.11706	0.92908	0.9293					76.5165	0.87511					76.5165	0.34656	0.13067	0.37479					0.72893	-0.06508	0.24585	0.56646
		0.76637	0.99024					0.76637	0.43555	0.0428	0.43588					0.73023	-0.11706	0.92927	0.92949					76.6366	0.87297					76.6366	0.34673	0.13162	0.37592					0.73023	-0.06784	0.24873	0.56657
		0.76757	0.98996					0.76757	0.43629	0.04283	0.43664					0.73153	-0.11707	0.92943	0.92964					76.7568	0.87082					76.7568	0.34689	0.1326	0.37706					0.73153	-0.07058	0.25159	0.5667
		0.76877	0.98961					0.76877	0.437	0.04286	0.43738					0.73283	-0.11708	0.92955	0.92975					76.8769	0.86865					76.8769	0.34704	0.13361	0.37822					0.73283	-0.07331	0.25445	0.56682
		0.76997	0.98919					0.76997	0.43768	0.04289	0.4381					0.73413	-0.11708	0.92963	0.92982					76.997	0.86647					76.997	0.34719	0.13464	0.3794					0.73413	-0.07603	0.2573	0.56696
		0.77117	0.98869					0.77117	0.43834	0.04293	0.43879					0.73544	-0.11709	0.92967	0.92986					77.1171	0.86427					77.1171	0.34733	0.13571	0.3806					0.73544	-0.07872	0.26014	0.5671
		0.77237	0.98812					0.77237	0.43897	0.04297	0.43946					0.73674	-0.11709	0.92967	0.92986					77.2372	0.86205					77.2372	0.34746	0.1368	0.38183					0.73674	-0.08141	0.26297	0.56725
		0.77357	0.98748					0.77357	0.43958	0.04301	0.44011					0.73804	-0.1171	0.92964	0.92982					77.3574	0.85982					77.3574	0.34758	0.13792	0.38307					0.73804	-0.08407	0.26579	0.5674
		0.77477	0.98676					0.77477	0.44016	0.04306	0.44074					0.73934	-0.1171	0.92957	0.92975					77.4775	0.85757					77.4775	0.3477	0.13908	0.38434					0.73934	-0.08672	0.2686	0.56756
		0.77598	0.98598					0.77598	0.44071	0.04311	0.44134					0.74064	-0.11711	0.92946	0.92963					77.5976	0.8553					77.5976	0.34781	0.14026	0.38564					0.74064	-0.08936	0.2714	0.56773
		0.77718	0.98512					0.77718	0.44124	0.04316	0.44192					0.74194	-0.11712	0.92932	0.92948					77.7177	0.85302					77.7177	0.34791	0.14148	0.38696					0.74194	-0.09198	0.27419	0.5679
		0.77838	0.98418					0.77838	0.44175	0.04322	0.44248					0.74324	-0.11712	0.92914	0.9293					77.8378	0.85073					77.8378	0.348	0.14273	0.3883					0.74324	-0.09459	0.27697	0.56807
		0.77958	0.98318					0.77958	0.44222	0.04328	0.44302					0.74454	-0.11712	0.92892	0.92907					77.958	0.84842					77.958	0.34809	0.14401	0.38967					0.74454	-0.09718	0.27975	0.56826
		0.78078	0.9821					0.78078	0.44267	0.04334	0.44354					0.74585	-0.11713	0.92866	0.92881					78.0781	0.8461					78.0781	0.34817	0.14532	0.39106					0.74585	-0.09975	0.28251	0.56844
		0.78198	0.98096					0.78198	0.44309	0.04342	0.44403					0.74715	-0.11713	0.92837	0.92851					78.1982	0.84376					78.1982	0.34824	0.14667	0.39248					0.74715	-0.10231	0.28526	0.56863
		0.78318	0.97974					0.78318	0.44349	0.04349	0.44451					0.74845	-0.11714	0.92804	0.92818					78.3183	0.84141					78.3183	0.34831	0.14806	0.39393					0.74845	-0.10485	0.28799	0.56883
		0.78438	0.97845					0.78438	0.44386	0.04358	0.44496					0.74975	-0.11714	0.92767	0.9278					78.4384	0.83904					78.4384	0.34837	0.14948	0.39541					0.74975	-0.10738	0.29072	0.56903
		0.78559	0.97709					0.78559	0.4442	0.04366	0.44539					0.75105	-0.11715	0.92726	0.92739					78.5586	0.83666					78.5586	0.34842	0.15093	0.39691					0.75105	-0.10989	0.29344	0.56923
		0.78679	0.97565					0.78679	0.44452	0.04376	0.4458					0.75235	-0.11715	0.92682	0.92695					78.6787	0.83426					78.6787	0.34846	0.15242	0.39845					0.75235	-0.11239	0.29614	0.56944
		0.78799	0.97415					0.78799	0.44481	0.04386	0.44619					0.75365	-0.11715	0.92634	0.92646					78.7988	0.83185					78.7988	0.34849	0.15395	0.40001					0.75365	-0.11487	0.29883	0.56965
		0.78919	0.97258					0.78919	0.44507	0.04397	0.44657					0.75495	-0.11716	0.92582	0.92594					78.9189	0.82943					78.9189	0.34852	0.15552	0.40161					0.75495	-0.11734	0.30151	0.56986
		0.79039	0.97094					0.79039	0.44531	0.04409	0.44692					0.75626	-0.11716	0.92526	0.92538					79.039	0.82699					79.039	0.34854	0.15713	0.40323					0.75626	-0.11979	0.30418	0.57008
		0.79159	0.96923					0.79159	0.44552	0.04422	0.44726					0.75756	-0.11717	0.92467	0.92479					79.1592	0.82454					79.1592	0.34855	0.15877	0.40489					0.75756	-0.12223	0.30684	0.5703
		0.79279	0.96745					0.79279	0.4457	0.04435	0.44757					0.75886	-0.11717	0.92404	0.92416					79.2793	0.82208					79.2793	0.34856	0.16045	0.40658					0.75886	-0.12465	0.30948	0.57052
		0.79399	0.9656					0.79399	0.44585	0.0445	0.44787					0.76016	-0.11717	0.92338	0.92349					79.3994	0.81961					79.3994	0.34856	0.16218	0.4083					0.76016	-0.12705	0.31211	0.57074
		0.7952	0.96369					0.7952	0.44598	0.04465	0.44815					0.76146	-0.11718	0.92268	0.92278					79.5195	0.81712					79.5195	0.34855	0.16394	0.41006					0.76146	-0.12944	0.31472	0.57097
		0.7964	0.96171					0.7964	0.44608	0.04482	0.44842					0.76276	-0.11718	0.92194	0.92204					79.6396	0.81462					79.6396	0.34853	0.16575	0.41184					0.76276	-0.13182	0.31733	0.5712
		0.7976	0.95966					0.7976	0.44615	0.045	0.44867					0.76406	-0.11718	0.92116	0.92126					79.7598	0.8121					79.7598	0.34851	0.1676	0.41367					0.76406	-0.13417	0.31992	0.57143
		0.7988	0.95754					0.7988	0.44619	0.04519	0.44891					0.76537	-0.11718	0.92035	0.92045					79.8799	0.80958					79.8799	0.34847	0.16949	0.41553					0.76537	-0.13652	0.32249	0.57166
		0.8	0.95536					0.8	0.44621	0.04539	0.44913					0.76667	-0.11719	0.9195	0.91959					80	0.80704					80	0.34843	0.17142	0.41742					0.76667	-0.13885	0.32505	0.57189
		0.8012	0.95311					0.8012	0.4462	0.04561	0.44933					0.76797	-0.11719	0.91862	0.91871					80.1201	0.80449					80.1201	0.34839	0.1734	0.41935					0.76797	-0.14116	0.3276	0.57212
		0.8024	0.9508					0.8024	0.44617	0.04584	0.44953					0.76927	-0.11719	0.9177	0.91778					80.2402	0.80193					80.2402	0.34833	0.17542	0.42132					0.76927	-0.14346	0.33013	0.57236
		0.8036	0.94842					0.8036	0.4461	0.04609	0.44971					0.77057	-0.1172	0.91674	0.91682					80.3604	0.79935					80.3604	0.34827	0.17749	0.42332					0.77057	-0.14574	0.33264	0.57259
		0.8048	0.94598					0.8048	0.44601	0.04635	0.44988					0.77187	-0.1172	0.91575	0.91583					80.4805	0.79677					80.4805	0.3482	0.1796	0.42537					0.77187	-0.14801	0.33514	0.57282
		0.80601	0.94347					0.80601	0.44589	0.04663	0.45005					0.77317	-0.1172	0.91472	0.9148					80.6006	0.79417					80.6006	0.34812	0.18176	0.42745					0.77317	-0.15026	0.33763	0.57306
		0.80721	0.9409					0.80721	0.44575	0.04693	0.4502					0.77447	-0.1172	0.91365	0.91373					80.7207	0.79156					80.7207	0.34804	0.18396	0.42957					0.77447	-0.1525	0.3401	0.57329
		0.80841	0.93827					0.80841	0.44558	0.04725	0.45034					0.77578	-0.11721	0.91255	0.91263					80.8408	0.78894					80.8408	0.34795	0.18622	0.43173					0.77578	-0.15472	0.34256	0.57352
		0.80961	0.93558					0.80961	0.44538	0.04758	0.45048					0.77708	-0.11721	0.91141	0.91149					80.961	0.78631					80.961	0.34785	0.18852	0.43393					0.77708	-0.15693	0.34499	0.57375
		0.81081	0.93282					0.81081	0.44515	0.04794	0.45062					0.77838	-0.11721	0.91024	0.91031					81.0811	0.78368					81.0811	0.34774	0.19086	0.43617					0.77838	-0.15912	0.34742	0.57398
		0.81201	0.93001					0.81201	0.4449	0.04832	0.45074					0.77968	-0.11721	0.90903	0.9091					81.2012	0.78102					81.2012	0.34763	0.19326	0.43845					0.77968	-0.1613	0.34982	0.57421
		0.81321	0.92713					0.81321	0.44462	0.04873	0.45087					0.78098	-0.11721	0.90779	0.90786					81.3213	0.77836					81.3213	0.34751	0.19571	0.44078					0.78098	-0.16346	0.35221	0.57444
		0.81441	0.9242					0.81441	0.44431	0.04916	0.45099					0.78228	-0.11722	0.90651	0.90658					81.4414	0.77569					81.4414	0.34738	0.1982	0.44315					0.78228	-0.16561	0.35459	0.57466
		0.81562	0.9212					0.81562	0.44397	0.04962	0.45111					0.78358	-0.11722	0.9052	0.90526					81.5616	0.77301					81.5616	0.34724	0.20075	0.44556					0.78358	-0.16774	0.35694	0.57489
		0.81682	0.91815					0.81682	0.44361	0.0501	0.45124					0.78488	-0.11722	0.90385	0.90391					81.6817	0.77032					81.6817	0.3471	0.20335	0.44801					0.78488	-0.16986	0.35928	0.57511
		0.81802	0.91504					0.81802	0.44323	0.05062	0.45136					0.78619	-0.11722	0.90247	0.90253					81.8018	0.76762					81.8018	0.34695	0.20599	0.45051					0.78619	-0.17196	0.3616	0.57533
		0.81922	0.91187					0.81922	0.44281	0.05116	0.45149					0.78749	-0.11722	0.90106	0.90111					81.9219	0.76491					81.9219	0.34679	0.20869	0.45305					0.78749	-0.17405	0.3639	0.57554
		0.82042	0.90865					0.82042	0.44237	0.05174	0.45163					0.78879	-0.11723	0.8996	0.89966					82.042	0.76219					82.042	0.34662	0.21144	0.45563					0.78879	-0.17612	0.36619	0.57576
		0.82162	0.90537					0.82162	0.4419	0.05235	0.45177					0.79009	-0.11723	0.89812	0.89817					82.1622	0.75947					82.1622	0.34645	0.21425	0.45826					0.79009	-0.17818	0.36846	0.57597
		0.82282	0.90204					0.82282	0.44141	0.05299	0.45192					0.79139	-0.11723	0.8966	0.89665					82.2823	0.75673					82.2823	0.34627	0.2171	0.46094					0.79139	-0.18022	0.37071	0.57617
		0.82402	0.89865					0.82402	0.44089	0.05367	0.45208					0.79269	-0.11723	0.89505	0.8951					82.4024	0.75398					82.4024	0.34608	0.22001	0.46366					0.79269	-0.18225	0.37294	0.57637
		0.82523	0.89521					0.82523	0.44034	0.05439	0.45226					0.79399	-0.11723	0.89346	0.89351					82.5225	0.75123					82.5225	0.34589	0.22297	0.46643					0.79399	-0.18426	0.37515	0.57657
		0.82643	0.89171					0.82643	0.43977	0.05516	0.45245					0.7953	-0.11723	0.89184	0.89188					82.6426	0.74847					82.6426	0.34569	0.22599	0.46924					0.7953	-0.18626	0.37734	0.57676
		0.82763	0.88817					0.82763	0.43917	0.05596	0.45265					0.7966	-0.11724	0.89018	0.89023					82.7628	0.7457					82.7628	0.34548	0.22906	0.4721					0.7966	-0.18825	0.37951	0.57695
		0.82883	0.88457					0.82883	0.43855	0.05681	0.45288					0.7979	-0.11724	0.8885	0.88854					82.8829	0.74292					82.8829	0.34526	0.23218	0.47501					0.7979	-0.19022	0.38167	0.57714
		0.83003	0.88092					0.83003	0.4379	0.0577	0.45312					0.7992	-0.11724	0.88677	0.88682					83.003	0.74013					83.003	0.34504	0.23536	0.47796					0.7992	-0.19217	0.3838	0.57732
		0.83123	0.87722					0.83123	0.43722	0.05864	0.45339					0.8005	-0.11724	0.88502	0.88506					83.1231	0.73734					83.1231	0.34481	0.23859	0.48097					0.8005	-0.19411	0.38592	0.57749
		0.83243	0.87347					0.83243	0.43652	0.05964	0.45368					0.8018	-0.11724	0.88324	0.88327					83.2432	0.73453					83.2432	0.34457	0.24188	0.48402					0.8018	-0.19604	0.38801	0.57766
		0.83363	0.86968					0.83363	0.43579	0.06068	0.454					0.8031	-0.11724	0.88142	0.88145					83.3634	0.73172					83.3634	0.34432	0.24523	0.48712					0.8031	-0.19795	0.39009	0.57782
		0.83483	0.86584					0.83483	0.43504	0.06178	0.45434					0.8044	-0.11724	0.87957	0.8796					83.4835	0.72891					83.4835	0.34407	0.24863	0.49027					0.8044	-0.19985	0.39215	0.57798
		0.83604	0.86195					0.83604	0.43427	0.06294	0.45472					0.80571	-0.11724	0.87768	0.87772					83.6036	0.72608					83.6036	0.34381	0.25208	0.49346					0.80571	-0.20174	0.39418	0.57813
		0.83724	0.85801					0.83724	0.43347	0.06415	0.45514					0.80701	-0.11725	0.87577	0.8758					83.7237	0.72325					83.7237	0.34355	0.25559	0.49671					0.80701	-0.2036	0.39619	0.57828
		0.83844	0.85403					0.83844	0.43264	0.06543	0.45559					0.80831	-0.11725	0.87382	0.87385					83.8438	0.72042					83.8438	0.34327	0.25916	0.5					0.80831	-0.20546	0.39819	0.57841
		0.83964	0.85					0.83964	0.43179	0.06677	0.45608					0.80961	-0.11725	0.87184	0.87187					83.964	0.71757					83.964	0.34299	0.26278	0.50334					0.80961	-0.2073	0.40016	0.57855
		0.84084	0.84594					0.84084	0.43091	0.06817	0.45661					0.81091	-0.11725	0.86983	0.86986					84.0841	0.71472					84.0841	0.34271	0.26646	0.50673					0.81091	-0.20913	0.40211	0.57867
		0.84204	0.84183					0.84204	0.43002	0.06965	0.45719					0.81221	-0.11725	0.86779	0.86782					84.2042	0.71187					84.2042	0.34241	0.27019	0.51017					0.81221	-0.21094	0.40404	0.57879
		0.84324	0.83767					0.84324	0.42909	0.0712	0.45781					0.81351	-0.11725	0.86572	0.86575					84.3243	0.709					84.3243	0.34211	0.27398	0.51366					0.81351	-0.21274	0.40595	0.5789
		0.84444	0.83348					0.84444	0.42815	0.07282	0.45848					0.81481	-0.11725	0.86361	0.86364					84.4444	0.70614					84.4444	0.34181	0.27783	0.5172					0.81481	-0.21453	0.40783	0.579
		0.84565	0.82924					0.84565	0.42718	0.07451	0.45921					0.81612	-0.11725	0.86148	0.86151					84.5646	0.70326					84.5646	0.34149	0.28173	0.52079					0.81612	-0.2163	0.4097	0.57909
		0.84685	0.82497					0.84685	0.42618	0.07629	0.45999					0.81742	-0.11725	0.85932	0.85934					84.6847	0.70038					84.6847	0.34117	0.28569	0.52443					0.81742	-0.21805	0.41154	0.57918
		0.84805	0.82066					0.84805	0.42516	0.07815	0.46083					0.81872	-0.11725	0.85712	0.85715					84.8048	0.6975					84.8048	0.34084	0.2897	0.52811					0.81872	-0.2198	0.41336	0.57925
		0.84925	0.81631					0.84925	0.42412	0.08009	0.46173					0.82002	-0.11726	0.8549	0.85492					84.9249	0.69461					84.9249	0.34051	0.29377	0.53185					0.82002	-0.22153	0.41516	0.57932
		0.85045	0.81192					0.85045	0.42306	0.08212	0.4627					0.82132	-0.11726	0.85265	0.85267					85.0451	0.69171					85.0451	0.34016	0.2979	0.53563					0.82132	-0.22324	0.41693	0.57938
		0.85165	0.8075					0.85165	0.42198	0.08424	0.46373					0.82262	-0.11726	0.85036	0.85039					85.1652	0.68881					85.1652	0.33982	0.30208	0.53946					0.82262	-0.22494	0.41869	0.57943
		0.85285	0.80304					0.85285	0.42087	0.08645	0.46484					0.82392	-0.11726	0.84805	0.84808					85.2853	0.68591					85.2853	0.33946	0.30631	0.54334					0.82392	-0.22663	0.42042	0.57947
		0.85405	0.79855					0.85405	0.41974	0.08875	0.46601					0.82523	-0.11726	0.84571	0.84573					85.4054	0.683					85.4054	0.3391	0.3106	0.54727					0.82523	-0.22831	0.42212	0.5795
		0.85526	0.79402					0.85526	0.41858	0.09116	0.46727					0.82653	-0.11726	0.84334	0.84336					85.5255	0.68009					85.5255	0.33873	0.31495	0.55124					0.82653	-0.22997	0.4238	0.57952
		0.85646	0.78946					0.85646	0.41741	0.09367	0.4686					0.82783	-0.11726	0.84094	0.84097					85.6457	0.67717					85.6457	0.33836	0.31934	0.55526					0.82783	-0.23162	0.42546	0.57953
		0.85766	0.78487					0.85766	0.41622	0.09628	0.47001					0.82913	-0.11726	0.83852	0.83854					85.7658	0.67425					85.7658	0.33797	0.32379	0.55933					0.82913	-0.23325	0.4271	0.57953
		0.85886	0.78025					0.85886	0.415	0.09899	0.47151					0.83043	-0.11726	0.83606	0.83608					85.8859	0.67132					85.8859	0.33759	0.3283	0.56345					0.83043	-0.23488	0.42871	0.57952
		0.86006	0.7756					0.86006	0.41376	0.10182	0.4731					0.83173	-0.11726	0.83358	0.8336					86.006	0.6684					86.006	0.33719	0.33285	0.56761					0.83173	-0.23648	0.4303	0.5795
		0.86126	0.77092					0.86126	0.4125	0.10476	0.47478					0.83303	-0.11726	0.83107	0.83109					86.1261	0.66546					86.1261	0.33679	0.33746	0.57182					0.83303	-0.23808	0.43186	0.57947
		0.86246	0.76622					0.86246	0.41122	0.10781	0.47655					0.83433	-0.11726	0.82854	0.82855					86.2463	0.66253					86.2463	0.33638	0.34212	0.57607					0.83433	-0.23966	0.4334	0.57943
		0.86366	0.76148					0.86366	0.40992	0.11098	0.47842					0.83564	-0.11726	0.82597	0.82599					86.3664	0.65959					86.3664	0.33597	0.34683	0.58037					0.83564	-0.24123	0.43492	0.57938
		0.86486	0.75672					0.86486	0.4086	0.11427	0.48039					0.83694	-0.11726	0.82338	0.8234					86.4865	0.65665					86.4865	0.33555	0.3516	0.58471					0.83694	-0.24278	0.43641	0.57931
		0.86607	0.75193					0.86607	0.40726	0.11768	0.48247					0.83824	-0.11726	0.82077	0.82078					86.6066	0.6537					86.6066	0.33512	0.35641	0.5891					0.83824	-0.24433	0.43788	0.57924
		0.86727	0.74712					0.86727	0.4059	0.12122	0.48464					0.83954	-0.11727	0.81813	0.81814					86.7267	0.65076					86.7267	0.33469	0.36127	0.59353					0.83954	-0.24586	0.43932	0.57915
		0.86847	0.74229					0.86847	0.40452	0.12489	0.48693					0.84084	-0.11727	0.81546	0.81547					86.8469	0.64781					86.8469	0.33425	0.36618	0.598					0.84084	-0.24737	0.44074	0.57905
		0.86967	0.73743					0.86967	0.40313	0.12868	0.48933					0.84214	-0.11727	0.81276	0.81278					86.967	0.64485					86.967	0.33381	0.37114	0.60251					0.84214	-0.24888	0.44213	0.57894
		0.87087	0.73255					0.87087	0.40171	0.13261	0.49184					0.84344	-0.11727	0.81004	0.81006					87.0871	0.6419					87.0871	0.33335	0.37614	0.60706					0.84344	-0.25037	0.44349	0.57881
		0.87207	0.72765					0.87207	0.40027	0.13668	0.49447					0.84474	-0.11727	0.8073	0.80731					87.2072	0.63894					87.2072	0.3329	0.38119	0.61165					0.84474	-0.25185	0.44484	0.57867
		0.87327	0.72273					0.87327	0.39882	0.14088	0.49722					0.84605	-0.11727	0.80453	0.80454					87.3273	0.63599					87.3273	0.33243	0.38628	0.61628					0.84605	-0.25331	0.44615	0.57852
		0.87447	0.71779					0.87447	0.39735	0.14522	0.50009					0.84735	-0.11727	0.80173	0.80175					87.4475	0.63303					87.4475	0.33196	0.39142	0.62095					0.84735	-0.25477	0.44744	0.57836
		0.87568	0.71283					0.87568	0.39586	0.1497	0.50308					0.84865	-0.11727	0.79892	0.79893					87.5676	0.63006					87.5676	0.33149	0.3966	0.62566					0.84865	-0.25621	0.44871	0.57818
		0.87688	0.70785					0.87688	0.39435	0.15432	0.5062					0.84995	-0.11727	0.79607	0.79608					87.6877	0.6271					87.6877	0.33101	0.40183	0.6304					0.84995	-0.25764	0.44994	0.57799
		0.87808	0.70286					0.87808	0.39283	0.15909	0.50944					0.85125	-0.11727	0.79321	0.79322					87.8078	0.62414					87.8078	0.33052	0.40709	0.63518					0.85125	-0.25905	0.45116	0.57779
		0.87928	0.69785					0.87928	0.39129	0.16401	0.51281					0.85255	-0.11727	0.79032	0.79033					87.9279	0.62117					87.9279	0.33003	0.4124	0.63999					0.85255	-0.26046	0.45234	0.57757
		0.88048	0.69282					0.88048	0.38973	0.16907	0.51632					0.85385	-0.11727	0.7874	0.78741					88.0481	0.61821					88.0481	0.32953	0.41775	0.64484					0.85385	-0.26185	0.4535	0.57734
		0.88168	0.68778					0.88168	0.38815	0.17428	0.51996					0.85516	-0.11727	0.78447	0.78448					88.1682	0.61524					88.1682	0.32902	0.42313	0.64972					0.85516	-0.26323	0.45464	0.5771
		0.88288	0.68273					0.88288	0.38656	0.17964	0.52373					0.85646	-0.11727	0.78151	0.78152					88.2883	0.61227					88.2883	0.32851	0.42855	0.65463					0.85646	-0.2646	0.45575	0.57684
		0.88408	0.67767					0.88408	0.38496	0.18516	0.52764					0.85776	-0.11727	0.77853	0.77854					88.4084	0.6093					88.4084	0.32799	0.434	0.65956					0.85776	-0.26595	0.45683	0.57656
		0.88529	0.67259					0.88529	0.38334	0.19082	0.53168					0.85906	-0.11727	0.77553	0.77554					88.5285	0.60634					88.5285	0.32747	0.43949	0.66453					0.85906	-0.26729	0.45788	0.57627
		0.88649	0.6675					0.88649	0.3817	0.19664	0.53586					0.86036	-0.11727	0.7725	0.77251					88.6487	0.60337					88.6487	0.32695	0.44501	0.66953					0.86036	-0.26862	0.45891	0.57597
		0.88769	0.6624					0.88769	0.38005	0.20261	0.54018					0.86166	-0.11727	0.76946	0.76946					88.7688	0.6004					88.7688	0.32641	0.45057	0.67455					0.86166	-0.26994	0.45991	0.57565
		0.88889	0.6573					0.88889	0.37838	0.20874	0.54464					0.86296	-0.11727	0.76639	0.7664					88.8889	0.59743					88.8889	0.32587	0.45615	0.67959					0.86296	-0.27125	0.46088	0.57532
		0.89009	0.65218					0.89009	0.3767	0.21502	0.54924					0.86426	-0.11727	0.7633	0.76331					89.009	0.59446					89.009	0.32533	0.46176	0.68466					0.86426	-0.27255	0.46183	0.57497
		0.89129	0.64706					0.89129	0.37501	0.22145	0.55398					0.86557	-0.11727	0.76019	0.7602					89.1291	0.5915					89.1291	0.32478	0.4674	0.68975					0.86557	-0.27383	0.46275	0.57461
		0.89249	0.64193					0.89249	0.3733	0.22803	0.55885					0.86687	-0.11727	0.75706	0.75707					89.2493	0.58853					89.2493	0.32422	0.47307	0.69486					0.86687	-0.2751	0.46364	0.57423
		0.89369	0.6368					0.89369	0.37158	0.23477	0.56387					0.86817	-0.11727	0.75391	0.75392					89.3694	0.58556					89.3694	0.32366	0.47876	0.69999					0.86817	-0.27636	0.46451	0.57383
		0.89489	0.63166					0.89489	0.36984	0.24166	0.56902					0.86947	-0.11727	0.75074	0.75075					89.4895	0.5826					89.4895	0.3231	0.48447	0.70514					0.86947	-0.27761	0.46535	0.57342
		0.8961	0.62652					0.8961	0.36809	0.24869	0.57431					0.87077	-0.11727	0.74756	0.74756					89.6096	0.57963					89.6096	0.32253	0.49021	0.7103					0.87077	-0.27885	0.46616	0.57299
		0.8973	0.62137					0.8973	0.36633	0.25588	0.57974					0.87207	-0.11727	0.74435	0.74436					89.7297	0.57667					89.7297	0.32195	0.49596	0.71548					0.87207	-0.28008	0.46694	0.57255
		0.8985	0.61622					0.8985	0.36456	0.26321	0.5853					0.87337	-0.11727	0.74112	0.74113					89.8499	0.57371					89.8499	0.32137	0.50173	0.72067					0.87337	-0.28129	0.4677	0.57209
		0.8997	0.61107					0.8997	0.36278	0.27069	0.59099					0.87467	-0.11727	0.73788	0.73788					89.97	0.57075					89.97	0.32078	0.50752	0.72587					0.87467	-0.2825	0.46842	0.57161
		0.9009	0.60591					0.9009	0.36098	0.27831	0.59681					0.87598	-0.11727	0.73462	0.73462					90.0901	0.56779					90.0901	0.32019	0.51332	0.73108					0.87598	-0.28369	0.46912	0.57112
		0.9021	0.60076					0.9021	0.35917	0.28607	0.60277					0.87728	-0.11727	0.73133	0.73134					90.2102	0.56483					90.2102	0.3196	0.51913	0.7363					0.87728	-0.28487	0.4698	0.57061
		0.9033	0.59561					0.9033	0.35735	0.29397	0.60885					0.87858	-0.11728	0.72804	0.72804					90.3303	0.56188					90.3303	0.319	0.52496	0.74152					0.87858	-0.28604	0.47044	0.57008
		0.9045	0.59046					0.9045	0.35553	0.302	0.61505					0.87988	-0.11728	0.72472	0.72473					90.4505	0.55892					90.4505	0.31839	0.53079	0.74675					0.87988	-0.2872	0.47106	0.56954
		0.90571	0.58531					0.90571	0.35369	0.31016	0.62137					0.88118	-0.11728	0.72139	0.72139					90.5706	0.55597					90.5706	0.31778	0.53663	0.75198					0.88118	-0.28835	0.47164	0.56898
		0.90691	0.58016					0.90691	0.35184	0.31846	0.62781					0.88248	-0.11728	0.71804	0.71804					90.6907	0.55302					90.6907	0.31716	0.54248	0.75721					0.88248	-0.28949	0.4722	0.5684
		0.90811	0.57502					0.90811	0.34998	0.32687	0.63437					0.88378	-0.11728	0.71467	0.71468					90.8108	0.55008					90.8108	0.31654	0.54833	0.76243					0.88378	-0.29062	0.47274	0.56781
		0.90931	0.56988					0.90931	0.34811	0.3354	0.64103					0.88509	-0.11728	0.71129	0.7113					90.9309	0.54713					90.9309	0.31592	0.55418	0.76766					0.88509	-0.29173	0.47324	0.56719
		0.91051	0.56475					0.91051	0.34623	0.34405	0.6478					0.88639	-0.11728	0.70789	0.7079					91.0511	0.54419					91.0511	0.31529	0.56003	0.77288					0.88639	-0.29284	0.47372	0.56656
		0.91171	0.55962					0.91171	0.34434	0.35281	0.65467					0.88769	-0.11728	0.70448	0.70449					91.1712	0.54126					91.1712	0.31465	0.56587	0.77809					0.88769	-0.29393	0.47416	0.56592
		0.91291	0.5545					0.91291	0.34245	0.36167	0.66164					0.88899	-0.11728	0.70105	0.70106					91.2913	0.53832					91.2913	0.31401	0.57171	0.78329					0.88899	-0.29502	0.47458	0.56525
		0.91411	0.54939					0.91411	0.34055	0.37063	0.6687					0.89029	-0.11728	0.69761	0.69761					91.4114	0.53539					91.4114	0.31337	0.57755	0.78849					0.89029	-0.29609	0.47497	0.56457
		0.91532	0.54428					0.91532	0.33864	0.37968	0.67584					0.89159	-0.11728	0.69415	0.69416					91.5315	0.53246					91.5315	0.31272	0.58338	0.79367					0.89159	-0.29716	0.47533	0.56386
		0.91652	0.53918					0.91652	0.33672	0.38883	0.68306					0.89289	-0.11728	0.69068	0.69068					91.6517	0.52953					91.6517	0.31207	0.58919	0.79883					0.89289	-0.29821	0.47567	0.56314
		0.91772	0.53409					0.91772	0.33479	0.39805	0.69036					0.89419	-0.11728	0.68719	0.6872					91.7718	0.52661					91.7718	0.31141	0.59499	0.80398					0.89419	-0.29925	0.47597	0.56241
		0.91892	0.52902					0.91892	0.33286	0.40735	0.69773					0.8955	-0.11728	0.6837	0.6837					91.8919	0.52369					91.8919	0.31075	0.60078	0.8091					0.8955	-0.30029	0.47625	0.56165
		0.92012	0.52395					0.92012	0.33092	0.41671	0.70515					0.8968	-0.11728	0.68018	0.68019					92.012	0.52078					92.012	0.31009	0.60655	0.81421					0.8968	-0.30131	0.4765	0.56087
		0.92132	0.51889					0.92132	0.32897	0.42614	0.71263					0.8981	-0.11728	0.67666	0.67666					92.1321	0.51787					92.1321	0.30942	0.6123	0.81929					0.8981	-0.30232	0.47672	0.56008
		0.92252	0.51384					0.92252	0.32702	0.43561	0.72016					0.8994	-0.11728	0.67312	0.67312					92.2523	0.51496					92.2523	0.30875	0.61803	0.82434					0.8994	-0.30333	0.47691	0.55927
		0.92372	0.50881					0.92372	0.32506	0.44514	0.72772					0.9007	-0.11728	0.66957	0.66957					92.3724	0.51206					92.3724	0.30807	0.62374	0.82937					0.9007	-0.30432	0.47707	0.55844
		0.92492	0.50379					0.92492	0.3231	0.4547	0.73532					0.902	-0.11728	0.66601	0.66601					92.4925	0.50916					92.4925	0.30739	0.62942	0.83437					0.902	-0.3053	0.4772	0.55759
		0.92613	0.49879					0.92613	0.32113	0.46429	0.74294					0.9033	-0.11728	0.66243	0.66243					92.6126	0.50627					92.6126	0.3067	0.63507	0.83934					0.9033	-0.30628	0.47731	0.55672
		0.92733	0.49379					0.92733	0.31916	0.4739	0.75058					0.9046	-0.11728	0.65884	0.65885					92.7327	0.50338					92.7327	0.30601	0.64069	0.84427					0.9046	-0.30724	0.47738	0.55583
		0.92853	0.48882					0.92853	0.31718	0.48352	0.75822					0.90591	-0.11728	0.65525	0.65525					92.8529	0.50049					92.8529	0.30532	0.64628	0.84916					0.90591	-0.3082	0.47743	0.55492
		0.92973	0.48386					0.92973	0.31519	0.49315	0.76587					0.90721	-0.11728	0.65164	0.65164					92.973	0.49761					92.973	0.30462	0.65183	0.85402					0.90721	-0.30914	0.47745	0.554
		0.93093	0.47891					0.93093	0.31321	0.50277	0.7735					0.90851	-0.11728	0.64802	0.64802					93.0931	0.49474					93.0931	0.30392	0.65734	0.85883					0.90851	-0.31008	0.47744	0.55305
		0.93213	0.47398					0.93213	0.31122	0.51237	0.78111					0.90981	-0.11728	0.64439	0.64439					93.2132	0.49187					93.2132	0.30322	0.66282	0.8636					0.90981	-0.311	0.4774	0.55209
		0.93333	0.46907					0.93333	0.30923	0.52195	0.7887					0.91111	-0.11728	0.64075	0.64076					93.3333	0.489					93.3333	0.30251	0.66825	0.86833					0.91111	-0.31192	0.47734	0.55111
		0.93453	0.46418					0.93453	0.30723	0.5315	0.79625					0.91241	-0.11728	0.63711	0.63711					93.4535	0.48614					93.4535	0.3018	0.67364	0.87301					0.91241	-0.31282	0.47724	0.5501
		0.93574	0.4593					0.93574	0.30523	0.541	0.80376					0.91371	-0.11728	0.63345	0.63345					93.5736	0.48329					93.5736	0.30108	0.67899	0.87764					0.91371	-0.31372	0.47712	0.54908
		0.93694	0.45445					0.93694	0.30323	0.55045	0.8112					0.91502	-0.11728	0.62978	0.62978					93.6937	0.48044					93.6937	0.30037	0.68428	0.88221					0.91502	-0.31461	0.47696	0.54804
		0.93814	0.44961					0.93814	0.30122	0.55984	0.81859					0.91632	-0.11728	0.62611	0.62611					93.8138	0.4776					93.8138	0.29964	0.68953	0.88674					0.91632	-0.31549	0.47678	0.54698
		0.93934	0.44479					0.93934	0.29922	0.56915	0.82589					0.91762	-0.11728	0.62242	0.62242					93.9339	0.47476					93.9339	0.29892	0.69472	0.8912					0.91762	-0.31636	0.47657	0.5459
		0.94054	0.43999					0.94054	0.29721	0.57838	0.83311					0.91892	-0.11728	0.61873	0.61873					94.0541	0.47193					94.0541	0.29819	0.69986	0.89561					0.91892	-0.31722	0.47633	0.5448
		0.94174	0.43522					0.94174	0.2952	0.58751	0.84024					0.92022	-0.11728	0.61503	0.61503					94.1742	0.4691					94.1742	0.29746	0.70493	0.89996					0.92022	-0.31808	0.47607	0.54368
		0.94294	0.43046					0.94294	0.29319	0.59654	0.84726					0.92152	-0.11728	0.61133	0.61133					94.2943	0.46628					94.2943	0.29672	0.70995	0.90425					0.92152	-0.31892	0.47577	0.54254
		0.94414	0.42573					0.94414	0.29118	0.60546	0.85416					0.92282	-0.11728	0.60761	0.60761					94.4144	0.46347					94.4144	0.29599	0.71491	0.90847					0.92282	-0.31975	0.47545	0.54138
		0.94535	0.42102					0.94535	0.28917	0.61425	0.86094					0.92412	-0.11728	0.60389	0.60389					94.5345	0.46066					94.5345	0.29525	0.71981	0.91262					0.92412	-0.32058	0.47509	0.5402
		0.94655	0.41633					0.94655	0.28716	0.62291	0.86759					0.92543	-0.11728	0.60016	0.60016					94.6547	0.45786					94.6547	0.2945	0.72463	0.9167					0.92543	-0.3214	0.47471	0.539
		0.94775	0.41167					0.94775	0.28515	0.63142	0.87409					0.92673	-0.11728	0.59643	0.59643					94.7748	0.45506					94.7748	0.29376	0.72939	0.92071					0.92673	-0.32221	0.4743	0.53778
		0.94895	0.40702					0.94895	0.28314	0.63977	0.88043					0.92803	-0.11728	0.59269	0.59269					94.8949	0.45227					94.8949	0.29301	0.73408	0.92465					0.92803	-0.32301	0.47386	0.53654
		0.95015	0.40241					0.95015	0.28113	0.64796	0.88661					0.92933	-0.11728	0.58894	0.58895					95.015	0.44949					95.015	0.29225	0.7387	0.92852					0.92933	-0.3238	0.4734	0.53529
		0.95135	0.39781					0.95135	0.27912	0.65598	0.89261					0.93063	-0.11728	0.58519	0.58519					95.1351	0.44671					95.1351	0.2915	0.74324	0.9323					0.93063	-0.32458	0.4729	0.53401
		0.95255	0.39325					0.95255	0.27711	0.66381	0.89844					0.93193	-0.11728	0.58144	0.58144					95.2553	0.44395					95.2553	0.29074	0.7477	0.93601					0.93193	-0.32536	0.47238	0.53271
		0.95375	0.3887					0.95375	0.2751	0.67144	0.90406					0.93323	-0.11728	0.57768	0.57768					95.3754	0.44118					95.3754	0.28998	0.75209	0.93963					0.93323	-0.32613	0.47183	0.53139
		0.95495	0.38419					0.95495	0.27309	0.67887	0.90949					0.93453	-0.11728	0.57391	0.57391					95.4955	0.43843					95.4955	0.28922	0.75639	0.94318					0.93453	-0.32689	0.47125	0.53005
		0.95616	0.37969					0.95616	0.27109	0.68608	0.9147					0.93584	-0.11728	0.57014	0.57014					95.6156	0.43568					95.6156	0.28845	0.76061	0.94663					0.93584	-0.32764	0.47064	0.52869
		0.95736	0.37523					0.95736	0.26909	0.69308	0.91969					0.93714	-0.11728	0.56637	0.56637					95.7357	0.43294					95.7357	0.28768	0.76475	0.95					0.93714	-0.32838	0.47001	0.52732
		0.95856	0.37079					0.95856	0.26709	0.69983	0.92445					0.93844	-0.11728	0.56259	0.56259					95.8559	0.43021					95.8559	0.28691	0.7688	0.95328					0.93844	-0.32911	0.46935	0.52592
		0.95976	0.36638					0.95976	0.26509	0.70635	0.92897					0.93974	-0.11728	0.55881	0.55881					95.976	0.42748					95.976	0.28614	0.77276	0.95647					0.93974	-0.32984	0.46866	0.5245
		0.96096	0.36199					0.96096	0.2631	0.71262	0.93324					0.94104	-0.11728	0.55503	0.55503					96.0961	0.42476					96.0961	0.28536	0.77663	0.95956					0.94104	-0.33056	0.46794	0.52306
		0.96216	0.35764					0.96216	0.26111	0.71863	0.93726					0.94234	-0.11728	0.55124	0.55124					96.2162	0.42205					96.2162	0.28459	0.78041	0.96256					0.94234	-0.33127	0.46719	0.52161
		0.96336	0.35331					0.96336	0.25912	0.72438	0.94102					0.94364	-0.11728	0.54746	0.54746					96.3363	0.41935					96.3363	0.28381	0.7841	0.96547					0.94364	-0.33197	0.46642	0.52013
		0.96456	0.34901					0.96456	0.25714	0.72985	0.94451					0.94494	-0.11728	0.54366	0.54367					96.4565	0.41665					96.4565	0.28302	0.78769	0.96828					0.94494	-0.33267	0.46562	0.51863
		0.96577	0.34474					0.96577	0.25516	0.73504	0.94772					0.94625	-0.11728	0.53987	0.53987					96.5766	0.41396					96.5766	0.28224	0.79118	0.97098					0.94625	-0.33336	0.46479	0.51711
		0.96697	0.34049					0.96697	0.25318	0.73994	0.95064					0.94755	-0.11728	0.53608	0.53608					96.6967	0.41128					96.6967	0.28145	0.79457	0.97359					0.94755	-0.33404	0.46393	0.51558
		0.96817	0.33628					0.96817	0.25121	0.74455	0.95328					0.94885	-0.11728	0.53228	0.53228					96.8168	0.40861					96.8168	0.28066	0.79786	0.97609					0.94885	-0.33471	0.46305	0.51402
		0.96937	0.33209					0.96937	0.24924	0.74885	0.95562					0.95015	-0.11728	0.52849	0.52849					96.9369	0.40595					96.9369	0.27987	0.80105	0.97849					0.95015	-0.33538	0.46214	0.51244
		0.97057	0.32794					0.97057	0.24728	0.75285	0.95765					0.95145	-0.11728	0.52469	0.52469					97.0571	0.40329					97.0571	0.27908	0.80413	0.98078					0.95145	-0.33604	0.4612	0.51085
		0.97177	0.32381					0.97177	0.24532	0.75654	0.95938					0.95275	-0.11728	0.52089	0.52089					97.1772	0.40064					97.1772	0.27829	0.80711	0.98296					0.95275	-0.33669	0.46023	0.50923
		0.97297	0.31972					0.97297	0.24337	0.75991	0.9608					0.95405	-0.11728	0.51709	0.51709					97.2973	0.398					97.2973	0.27749	0.80998	0.98504					0.95405	-0.33733	0.45924	0.5076
		0.97417	0.31565					0.97417	0.24142	0.76296	0.9619					0.95536	-0.11728	0.5133	0.5133					97.4174	0.39537					97.4174	0.2767	0.81274	0.98701					0.95536	-0.33797	0.45822	0.50594
		0.97538	0.31162					0.97538	0.23948	0.76568	0.96268					0.95666	-0.11728	0.5095	0.5095					97.5375	0.39275					97.5375	0.2759	0.81539	0.98886					0.95666	-0.3386	0.45718	0.50427
		0.97658	0.30761					0.97658	0.23755	0.76807	0.96314					0.95796	-0.11728	0.5057	0.5057					97.6577	0.39014					97.6577	0.2751	0.81794	0.9906					0.95796	-0.33922	0.4561	0.50257
		0.97778	0.30364					0.97778	0.23562	0.77013	0.96327					0.95926	-0.11728	0.50191	0.50191					97.7778	0.38753					97.7778	0.2743	0.82036	0.99223					0.95926	-0.33984	0.455	0.50086
		0.97898	0.2997					0.97898	0.23369	0.77185	0.96307					0.96056	-0.11728	0.49811	0.49811					97.8979	0.38493					97.8979	0.27349	0.82268	0.99374					0.96056	-0.34044	0.45388	0.49912
		0.98018	0.29579					0.98018	0.23178	0.77323	0.96253					0.96186	-0.11728	0.49432	0.49432					98.018	0.38235					98.018	0.27269	0.82488	0.99513					0.96186	-0.34105	0.45273	0.49737
		0.98138	0.29191					0.98138	0.22987	0.77428	0.96166					0.96316	-0.11728	0.49052	0.49052					98.1381	0.37977					98.1381	0.27188	0.82697	0.99641					0.96316	-0.34164	0.45155	0.4956
		0.98258	0.28806					0.98258	0.22796	0.77498	0.96046					0.96446	-0.11728	0.48673	0.48673					98.2583	0.3772					98.2583	0.27107	0.82893	0.99757					0.96446	-0.34223	0.45034	0.4938
		0.98378	0.28424					0.98378	0.22607	0.77533	0.95892					0.96577	-0.11728	0.48295	0.48295					98.3784	0.37463					98.3784	0.27027	0.83078	0.99861					0.96577	-0.34281	0.44911	0.49199
		0.98498	0.28046					0.98498	0.22418	0.77535	0.95705					0.96707	-0.11728	0.47916	0.47916					98.4985	0.37208					98.4985	0.26946	0.83251	0.99954					0.96707	-0.34338	0.44786	0.49016
		0.98619	0.2767					0.98619	0.22229	0.77502	0.95483					0.96837	-0.11728	0.47538	0.47538					98.6186	0.36954					98.6186	0.26864	0.83412	1.00034					0.96837	-0.34395	0.44658	0.48831
		0.98739	0.27298					0.98739	0.22042	0.77434	0.95229					0.96967	-0.11728	0.4716	0.4716					98.7387	0.367					98.7387	0.26783	0.83562	1.00101					0.96967	-0.34451	0.44527	0.48644
		0.98859	0.26929					0.98859	0.21855	0.77333	0.9494					0.97097	-0.11728	0.46782	0.46782					98.8589	0.36448					98.8589	0.26702	0.83698	1.00157					0.97097	-0.34507	0.44394	0.48456
		0.98979	0.26564					0.98979	0.21669	0.77197	0.94619					0.97227	-0.11728	0.46405	0.46405					98.979	0.36196					98.979	0.26621	0.83823	1.002					0.97227	-0.34562	0.44258	0.48265
		0.99099	0.26201					0.99099	0.21484	0.77028	0.94264					0.97357	-0.11728	0.46028	0.46028					99.0991	0.35946					99.0991	0.26539	0.83936	1.00231					0.97357	-0.34616	0.4412	0.48072
		0.99219	0.25842					0.99219	0.213	0.76825	0.93877					0.97487	-0.11728	0.45651	0.45651					99.2192	0.35696					99.2192	0.26457	0.84036	1.0025					0.97487	-0.3467	0.43979	0.47878
		0.99339	0.25486					0.99339	0.21116	0.76588	0.93457					0.97618	-0.11728	0.45275	0.45275					99.3393	0.35447					99.3393	0.26376	0.84124	1.00256					0.97618	-0.34722	0.43835	0.47682
		0.99459	0.25134					0.99459	0.20934	0.76319	0.93005					0.97748	-0.11728	0.44899	0.44899					99.4595	0.35199					99.4595	0.26294	0.84199	1.0025					0.97748	-0.34775	0.43689	0.47483
		0.9958	0.24784					0.9958	0.20752	0.76016	0.92521					0.97878	-0.11728	0.44524	0.44524					99.5796	0.34952					99.5796	0.26212	0.84262	1.00231					0.97878	-0.34827	0.43541	0.47283
		0.997	0.24438					0.997	0.20571	0.75682	0.92005					0.98008	-0.11728	0.44149	0.44149					99.6997	0.34706					99.6997	0.2613	0.84312	1.00199					0.98008	-0.34878	0.4339	0.47081
		0.9982	0.24095					0.9982	0.20391	0.75316	0.91459					0.98138	-0.11728	0.43775	0.43775					99.8198	0.34462					99.8198	0.26048	0.8435	1.00155					0.98138	-0.34928	0.43237	0.46878
		0.9994	0.23756					0.9994	0.20212	0.74918	0.90882					0.98268	-0.11728	0.43401	0.43401					99.9399	0.34218					99.9399	0.25966	0.84376	1.00099					0.98268	-0.34978	0.43082	0.46672
		1.0006	0.23419					1.0006	0.20034	0.7449	0.90276					0.98398	-0.11728	0.43028	0.43028					100.06	0.33975					100.06	0.25884	0.84389	1.0003					0.98398	-0.35027	0.42924	0.46465
		1.0018	0.23086					1.0018	0.19857	0.74032	0.8964					0.98529	-0.11728	0.42656	0.42656					100.18	0.33733					100.18	0.25802	0.84389	0.99948					0.98529	-0.35076	0.42763	0.46256
		1.003	0.22756					1.003	0.1968	0.73544	0.88976					0.98659	-0.11728	0.42284	0.42284					100.3	0.33491					100.3	0.2572	0.84377	0.99853					0.98659	-0.35124	0.426	0.46045
		1.0042	0.2243					1.0042	0.19505	0.73027	0.88284					0.98789	-0.11728	0.41912	0.41912					100.42	0.33251					100.42	0.25638	0.84352	0.99747					0.98789	-0.35172	0.42435	0.45832
		1.00541	0.22107					1.00541	0.19331	0.72482	0.87565					0.98919	-0.11728	0.41542	0.41542					100.541	0.33012					100.541	0.25556	0.84315	0.99627					0.98919	-0.35219	0.42268	0.45617
		1.00661	0.21787					1.00661	0.19157	0.7191	0.86819					0.99049	-0.11728	0.41172	0.41172					100.661	0.32774					100.661	0.25474	0.84265	0.99495					0.99049	-0.35266	0.42098	0.45401
		1.00781	0.2147					1.00781	0.18985	0.71311	0.86048					0.99179	-0.11728	0.40802	0.40802					100.781	0.32537					100.781	0.25391	0.84203	0.99351					0.99179	-0.35311	0.41926	0.45183
		1.00901	0.21157					1.00901	0.18813	0.70686	0.85252					0.99309	-0.11728	0.40434	0.40434					100.901	0.32301					100.901	0.25309	0.84128	0.99194					0.99309	-0.35357	0.41751	0.44963
		1.01021	0.20847					1.01021	0.18643	0.70036	0.84432					0.99439	-0.11728	0.40066	0.40066					101.021	0.32066					101.021	0.25227	0.84041	0.99024					0.99439	-0.35402	0.41574	0.44741
		1.01141	0.2054					1.01141	0.18474	0.69362	0.83588					0.9957	-0.11728	0.39699	0.39699					101.141	0.31832					101.141	0.25145	0.83941	0.98842					0.9957	-0.35446	0.41395	0.44518
		1.01261	0.20236					1.01261	0.18306	0.68665	0.82723					0.997	-0.11728	0.39332	0.39332					101.261	0.31599					101.261	0.25062	0.83829	0.98648					0.997	-0.3549	0.41214	0.44293
		1.01381	0.19936					1.01381	0.18138	0.67945	0.81836					0.9983	-0.11728	0.38967	0.38967					101.381	0.31367					101.381	0.2498	0.83705	0.98442					0.9983	-0.35533	0.41031	0.44066
		1.01502	0.19639					1.01502	0.17972	0.67204	0.80928					0.9996	-0.11728	0.38602	0.38602					101.501	0.31136					101.501	0.24898	0.83569	0.98223					0.9996	-0.35576	0.40845	0.43838
		1.01622	0.19345					1.01622	0.17807	0.66442	0.80002					1.0009	-0.11728	0.38238	0.38238					101.622	0.30906					101.622	0.24816	0.8342	0.97993					1.0009	-0.35618	0.40657	0.43608
		1.01742	0.19055					1.01742	0.17643	0.65661	0.79056					1.0022	-0.11728	0.37875	0.37875					101.742	0.30678					101.742	0.24733	0.8326	0.9775					1.0022	-0.35659	0.40467	0.43376
		1.01862	0.18767					1.01862	0.1748	0.64861	0.78093					1.0035	-0.11728	0.37513	0.37513					101.862	0.3045					101.862	0.24651	0.83087	0.97495					1.0035	-0.357	0.40275	0.43143
		1.01982	0.18483					1.01982	0.17318	0.64043	0.77114					1.0048	-0.11728	0.37152	0.37152					101.982	0.30223					101.982	0.24569	0.82903	0.97229					1.0048	-0.35741	0.4008	0.42908
		1.02102	0.18202					1.02102	0.17158	0.63209	0.76119					1.00611	-0.11728	0.36791	0.36791					102.102	0.29997					102.102	0.24487	0.82707	0.96951					1.00611	-0.35781	0.39884	0.42671
		1.02222	0.17925					1.02222	0.16998	0.62359	0.75109					1.00741	-0.11728	0.36432	0.36432					102.222	0.29773					102.222	0.24405	0.82499	0.96661					1.00741	-0.35821	0.39685	0.42433
		1.02342	0.1765					1.02342	0.1684	0.61495	0.74087					1.00871	-0.11728	0.36073	0.36073					102.342	0.29549					102.342	0.24323	0.8228	0.96359					1.00871	-0.3586	0.39484	0.42193
		1.02462	0.17379					1.02462	0.16682	0.60616	0.73051					1.01001	-0.11728	0.35716	0.35716					102.462	0.29326					102.462	0.24241	0.82049	0.96046					1.01001	-0.35899	0.39282	0.41952
		1.02583	0.17111					1.02583	0.16526	0.59726	0.72004					1.01131	-0.11728	0.35359	0.35359					102.583	0.29105					102.583	0.24159	0.81806	0.95722					1.01131	-0.35937	0.39077	0.41709
		1.02703	0.16846					1.02703	0.16371	0.58824	0.70947					1.01261	-0.11728	0.35004	0.35004					102.703	0.28884					102.703	0.24077	0.81553	0.95387					1.01261	-0.35974	0.3887	0.41464
		1.02823	0.16584					1.02823	0.16217	0.57911	0.69881					1.01391	-0.11728	0.34649	0.34649					102.823	0.28665					102.823	0.23995	0.81288	0.9504					1.01391	-0.36012	0.38661	0.41218
		1.02943	0.16325					1.02943	0.16065	0.56989	0.68806					1.01522	-0.11728	0.34296	0.34296					102.943	0.28447					102.943	0.23914	0.81012	0.94683					1.01522	-0.36048	0.3845	0.4097
		1.03063	0.16069					1.03063	0.15913	0.56058	0.67724					1.01652	-0.11728	0.33943	0.33943					103.063	0.2823					103.063	0.23832	0.80726	0.94315					1.01652	-0.36085	0.38237	0.40721
		1.03183	0.15817					1.03183	0.15763	0.5512	0.66635					1.01782	-0.11728	0.33592	0.33592					103.183	0.28013					103.183	0.23751	0.80429	0.93936					1.01782	-0.36121	0.38022	0.4047
		1.03303	0.15567					1.03303	0.15613	0.54176	0.65541					1.01912	-0.11728	0.33242	0.33242					103.303	0.27798					103.303	0.23669	0.80121	0.93546					1.01912	-0.36156	0.37806	0.40218
		1.03423	0.15321					1.03423	0.15465	0.53226	0.64444					1.02042	-0.11728	0.32893	0.32893					103.423	0.27584					103.423	0.23588	0.79803	0.93147					1.02042	-0.36191	0.37587	0.39965
		1.03544	0.15078					1.03544	0.15318	0.52272	0.63342					1.02172	-0.11728	0.32545	0.32545					103.544	0.27371					103.544	0.23506	0.79474	0.92737					1.02172	-0.36225	0.37366	0.3971
		1.03664	0.14838					1.03664	0.15173	0.51314	0.62239					1.02302	-0.11728	0.32198	0.32198					103.664	0.27159					103.664	0.23425	0.79135	0.92317					1.02302	-0.36259	0.37144	0.39453
		1.03784	0.146					1.03784	0.15028	0.50353	0.61134					1.02432	-0.11728	0.31852	0.31852					103.784	0.26949					103.784	0.23344	0.78787	0.91887					1.02432	-0.36293	0.3692	0.39195
		1.03904	0.14366					1.03904	0.14885	0.49392	0.60029					1.02563	-0.11728	0.31508	0.31508					103.904	0.26739					103.904	0.23263	0.78429	0.91448					1.02563	-0.36326	0.36693	0.38936
		1.04024	0.14135					1.04024	0.14743	0.48429	0.58924					1.02693	-0.11728	0.31165	0.31165					104.024	0.2653					104.024	0.23182	0.78061	0.90999					1.02693	-0.36359	0.36465	0.38675
		1.04144	0.13907					1.04144	0.14602	0.47467	0.57821					1.02823	-0.11728	0.30822	0.30822					104.144	0.26323					104.144	0.23101	0.77683	0.90541					1.02823	-0.36391	0.36236	0.38413
		1.04264	0.13682					1.04264	0.14462	0.46505	0.5672					1.02953	-0.11728	0.30482	0.30482					104.264	0.26116					104.264	0.23021	0.77297	0.90074					1.02953	-0.36423	0.36004	0.3815
		1.04384	0.1346					1.04384	0.14324	0.45546	0.55622					1.03083	-0.11728	0.30142	0.30142					104.384	0.25911					104.384	0.2294	0.76901	0.89597					1.03083	-0.36455	0.35771	0.37885
		1.04505	0.1324					1.04505	0.14186	0.4459	0.54528					1.03213	-0.11728	0.29803	0.29803					104.504	0.25707					104.504	0.2286	0.76496	0.89112					1.03213	-0.36486	0.35536	0.37619
		1.04625	0.13024					1.04625	0.1405	0.43637	0.5344					1.03343	-0.11728	0.29466	0.29466					104.625	0.25504					104.625	0.22779	0.76083	0.88619					1.03343	-0.36517	0.35299	0.37351
		1.04745	0.1281					1.04745	0.13915	0.42689	0.52357					1.03473	-0.11728	0.2913	0.2913					104.745	0.25302					104.745	0.22699	0.75661	0.88117					1.03473	-0.36547	0.35061	0.37083
		1.04865	0.126					1.04865	0.13782	0.41746	0.5128					1.03604	-0.11728	0.28796	0.28796					104.865	0.25101					104.865	0.22619	0.75231	0.87607					1.03604	-0.36577	0.34821	0.36813
		1.04985	0.12392					1.04985	0.13649	0.40809	0.50211					1.03734	-0.11728	0.28463	0.28463					104.985	0.24901					104.985	0.22539	0.74793	0.87089					1.03734	-0.36606	0.34579	0.36541
		1.05105	0.12187					1.05105	0.13518	0.39879	0.49149					1.03864	-0.11728	0.28131	0.28131					105.105	0.24702					105.105	0.22459	0.74347	0.86563					1.03864	-0.36635	0.34336	0.36269
		1.05225	0.11985					1.05225	0.13388	0.38956	0.48096					1.03994	-0.11728	0.278	0.278					105.225	0.24504					105.225	0.2238	0.73893	0.8603					1.03994	-0.36664	0.34091	0.35995
		1.05345	0.11785					1.05345	0.13259	0.38041	0.47052					1.04124	-0.11728	0.27471	0.27471					105.345	0.24308					105.345	0.223	0.73432	0.85489					1.04124	-0.36693	0.33844	0.3572
		1.05465	0.11589					1.05465	0.13132	0.37135	0.46019					1.04254	-0.11728	0.27143	0.27143					105.465	0.24112					105.465	0.22221	0.72964	0.84941					1.04254	-0.36721	0.33596	0.35444
		1.05586	0.11395					1.05586	0.13005	0.36238	0.44996					1.04384	-0.11728	0.26816	0.26816					105.586	0.23918					105.586	0.22142	0.72488	0.84387					1.04384	-0.36748	0.33347	0.35167
		1.05706	0.11204					1.05706	0.1288	0.35351	0.43983					1.04515	-0.11728	0.26491	0.26491					105.706	0.23725					105.706	0.22063	0.72006	0.83825					1.04515	-0.36775	0.33095	0.34889
		1.05826	0.11015					1.05826	0.12756	0.34474	0.42983					1.04645	-0.11728	0.26167	0.26167					105.826	0.23533					105.826	0.21984	0.71517	0.83257					1.04645	-0.36802	0.32843	0.34609
		1.05946	0.1083					1.05946	0.12633	0.33609	0.41994					1.04775	-0.11728	0.25845	0.25845					105.946	0.23342					105.946	0.21906	0.71021	0.82683					1.04775	-0.36829	0.32589	0.34328
		1.06066	0.10647					1.06066	0.12512	0.32755	0.41019					1.04905	-0.11728	0.25524	0.25524					106.066	0.23152					106.066	0.21827	0.7052	0.82103					1.04905	-0.36855	0.32333	0.34047
		1.06186	0.10466					1.06186	0.12392	0.31912	0.40056					1.05035	-0.11728	0.25204	0.25204					106.186	0.22963					106.186	0.21749	0.70012	0.81517					1.05035	-0.36881	0.32076	0.33764
		1.06306	0.10288					1.06306	0.12273	0.31082	0.39107					1.05165	-0.11728	0.24886	0.24886					106.306	0.22775					106.306	0.21671	0.69499	0.80926					1.05165	-0.36906	0.31818	0.3348
		1.06426	0.10113					1.06426	0.12155	0.30265	0.38172					1.05295	-0.11728	0.24569	0.24569					106.426	0.22588					106.426	0.21593	0.6898	0.80329					1.05295	-0.36932	0.31558	0.33195
		1.06547	0.09941					1.06547	0.12038	0.2946	0.37251					1.05425	-0.11728	0.24254	0.24254					106.547	0.22403					106.547	0.21515	0.68455	0.79727					1.05425	-0.36956	0.31297	0.32909
		1.06667	0.09771					1.06667	0.11923	0.2867	0.36344					1.05556	-0.11728	0.2394	0.2394					106.667	0.22218					106.667	0.21438	0.67926	0.7912					1.05556	-0.36981	0.31034	0.32622
		1.06787	0.09603					1.06787	0.11808	0.27892	0.35453					1.05686	-0.11728	0.23628	0.23628					106.787	0.22035					106.787	0.2136	0.67392	0.78509					1.05686	-0.37005	0.30771	0.32334
		1.06907	0.09438					1.06907	0.11695	0.27129	0.34577					1.05816	-0.11728	0.23317	0.23317					106.907	0.21853					106.907	0.21283	0.66853	0.77893					1.05816	-0.37029	0.30505	0.32045
		1.07027	0.09276					1.07027	0.11583	0.2638	0.33716					1.05946	-0.11728	0.23008	0.23008					107.027	0.21672					107.027	0.21206	0.6631	0.77273					1.05946	-0.37052	0.30239	0.31755
		1.07147	0.09115					1.07147	0.11473	0.25646	0.32871					1.06076	-0.11728	0.227	0.227					107.147	0.21492					107.147	0.2113	0.65763	0.76649					1.06076	-0.37076	0.29971	0.31465
		1.07267	0.08958					1.07267	0.11363	0.24926	0.32042					1.06206	-0.11728	0.22393	0.22393					107.267	0.21313					107.267	0.21053	0.65211	0.76021					1.06206	-0.37098	0.29703	0.31173
		1.07387	0.08803					1.07387	0.11255	0.24221	0.31228					1.06336	-0.11728	0.22089	0.22089					107.387	0.21135					107.387	0.20977	0.64656	0.7539					1.06336	-0.37121	0.29433	0.3088
		1.07508	0.0865					1.07508	0.11148	0.23531	0.30431					1.06466	-0.11728	0.21785	0.21785					107.508	0.20958					107.508	0.20901	0.64098	0.74755					1.06466	-0.37143	0.29161	0.30587
		1.07628	0.08499					1.07628	0.11042	0.22857	0.2965					1.06597	-0.11728	0.21484	0.21484					107.628	0.20782					107.628	0.20825	0.63536	0.74117					1.06597	-0.37165	0.28889	0.30293
		1.07748	0.08351					1.07748	0.10937	0.22197	0.28886					1.06727	-0.11728	0.21183	0.21183					107.748	0.20608					107.748	0.20749	0.62971	0.73477					1.06727	-0.37187	0.28616	0.29997
		1.07868	0.08206					1.07868	0.10833	0.21553	0.28138					1.06857	-0.11728	0.20885	0.20885					107.868	0.20434					107.868	0.20674	0.62403	0.72833					1.06857	-0.37208	0.28341	0.29701
		1.07988	0.08062					1.07988	0.10731	0.20923	0.27407					1.06987	-0.11728	0.20587	0.20587					107.988	0.20262					107.988	0.20598	0.61833	0.72188					1.06987	-0.37229	0.28065	0.29405
		1.08108	0.07921					1.08108	0.1063	0.2031	0.26692					1.07117	-0.11728	0.20292	0.20292					108.108	0.20091					108.108	0.20523	0.6126	0.7154					1.07117	-0.3725	0.27788	0.29107
		1.08228	0.07782					1.08228	0.1053	0.19711	0.25993					1.07247	-0.11728	0.19998	0.19998					108.228	0.1992					108.228	0.20449	0.60685	0.7089					1.07247	-0.3727	0.27511	0.28809
		1.08348	0.07645					1.08348	0.10431	0.19128	0.25311					1.07377	-0.11728	0.19706	0.19706					108.348	0.19751					108.348	0.20374	0.60108	0.70239					1.07377	-0.37291	0.27232	0.2851
		1.08468	0.07511					1.08468	0.10333	0.1856	0.24645					1.07508	-0.11728	0.19415	0.19415					108.468	0.19583					108.468	0.203	0.59529	0.69586					1.07508	-0.37311	0.26952	0.2821
		1.08589	0.07379					1.08589	0.10236	0.18008	0.23996					1.07638	-0.11728	0.19125	0.19125					108.589	0.19416					108.589	0.20226	0.58949	0.68932					1.07638	-0.3733	0.26671	0.27909
		1.08709	0.07248					1.08709	0.10141	0.1747	0.23363					1.07768	-0.11728	0.18838	0.18838					108.709	0.1925					108.709	0.20152	0.58368	0.68277					1.07768	-0.3735	0.26389	0.27608
		1.08829	0.0712					1.08829	0.10046	0.16948	0.22746					1.07898	-0.11728	0.18552	0.18552					108.829	0.19086					108.829	0.20079	0.57785	0.6762					1.07898	-0.37369	0.26107	0.27307
		1.08949	0.06995					1.08949	0.09953	0.1644	0.22146					1.08028	-0.11728	0.18267	0.18267					108.949	0.18922					108.949	0.20005	0.57202	0.66964					1.08028	-0.37387	0.25823	0.27004
		1.09069	0.06871					1.09069	0.09861	0.15948	0.21561					1.08158	-0.11728	0.17984	0.17984					109.069	0.18759					109.069	0.19932	0.56617	0.66306					1.08158	-0.37406	0.25538	0.26701
		1.09189	0.06749					1.09189	0.0977	0.1547	0.20992					1.08288	-0.11728	0.17703	0.17703					109.189	0.18598					109.189	0.1986	0.56033	0.65649					1.08288	-0.37424	0.25253	0.26397
		1.09309	0.06629					1.09309	0.0968	0.15006	0.20438					1.08418	-0.11728	0.17424	0.17424					109.309	0.18437					109.309	0.19787	0.55448	0.64991					1.08418	-0.37442	0.24967	0.26093
		1.09429	0.06512					1.09429	0.09591	0.14557	0.199					1.08549	-0.11728	0.17146	0.17146					109.429	0.18278					109.429	0.19715	0.54863	0.64334					1.08549	-0.3746	0.2468	0.25788
		1.0955	0.06396					1.0955	0.09503	0.14122	0.19377					1.08679	-0.11728	0.16869	0.16869					109.55	0.1812					109.55	0.19643	0.54278	0.63677					1.08679	-0.37478	0.24392	0.25483
		1.0967	0.06282					1.0967	0.09417	0.13701	0.18869					1.08809	-0.11728	0.16594	0.16594					109.67	0.17962					109.67	0.19571	0.53693	0.63021					1.08809	-0.37495	0.24103	0.25177
		1.0979	0.0617					1.0979	0.09331	0.13293	0.18376					1.08939	-0.11728	0.16321	0.16321					109.79	0.17806					109.79	0.195	0.53109	0.62365					1.08939	-0.37512	0.23814	0.24871
		1.0991	0.0606					1.0991	0.09247	0.12899	0.17898					1.09069	-0.11728	0.1605	0.1605					109.91	0.17651					109.91	0.19428	0.52526	0.61711					1.09069	-0.37529	0.23524	0.24564
		1.1003	0.05952					1.1003	0.09163	0.12518	0.17434					1.09199	-0.11728	0.1578	0.1578					110.03	0.17497					110.03	0.19358	0.51943	0.61057					1.09199	-0.37545	0.23233	0.24257
		1.1015	0.05846					1.1015	0.09081	0.12151	0.16984					1.09329	-0.11728	0.15512	0.15512					110.15	0.17344					110.15	0.19287	0.51362	0.60405					1.09329	-0.37562	0.22942	0.23949
		1.1027	0.05742					1.1027	0.09	0.11796	0.16548					1.09459	-0.11728	0.15245	0.15245					110.27	0.17192					110.27	0.19216	0.50782	0.59755					1.09459	-0.37578	0.2265	0.23641
		1.1039	0.0564					1.1039	0.08919	0.11454	0.16125					1.0959	-0.11728	0.14981	0.14981					110.39	0.17041					110.39	0.19146	0.50203	0.59106					1.0959	-0.37594	0.22357	0.23332
		1.10511	0.05539					1.10511	0.0884	0.11124	0.15716					1.0972	-0.11728	0.14717	0.14717					110.511	0.16891					110.511	0.19077	0.49626	0.58459					1.0972	-0.37609	0.22064	0.23023
		1.10631	0.0544					1.10631	0.08762	0.10806	0.1532					1.0985	-0.11728	0.14456	0.14456					110.631	0.16743					110.631	0.19007	0.4905	0.57814					1.0985	-0.37625	0.2177	0.22714
		1.10751	0.05343					1.10751	0.08685	0.10499	0.14937					1.0998	-0.11728	0.14196	0.14196					110.751	0.16595					110.751	0.18938	0.48477	0.57171					1.0998	-0.3764	0.21475	0.22404
		1.10871	0.05248					1.10871	0.08609	0.10205	0.14566					1.1011	-0.11728	0.13938	0.13938					110.871	0.16448					110.871	0.18869	0.47905	0.56531					1.1011	-0.37655	0.2118	0.22094
		1.10991	0.05154					1.10991	0.08534	0.09921	0.14207					1.1024	-0.11728	0.13681	0.13681					110.991	0.16303					110.991	0.188	0.47336	0.55893					1.1024	-0.3767	0.20884	0.21784
		1.11111	0.05062					1.11111	0.0846	0.09649	0.13861					1.1037	-0.11728	0.13426	0.13426					111.111	0.16158					111.111	0.18732	0.4677	0.55258					1.1037	-0.37684	0.20588	0.21473
		1.11231	0.04972					1.11231	0.08387	0.09387	0.13526					1.10501	-0.11728	0.13173	0.13173					111.231	0.16014					111.231	0.18664	0.46205	0.54626					1.10501	-0.37698	0.20292	0.21162
		1.11351	0.04883					1.11351	0.08315	0.09136	0.13202					1.10631	-0.11728	0.12921	0.12921					111.351	0.15872					111.351	0.18596	0.45644	0.53997					1.10631	-0.37712	0.19995	0.20851
		1.11471	0.04796					1.11471	0.08244	0.08894	0.1289					1.10761	-0.11728	0.12671	0.12671					111.471	0.1573					111.471	0.18528	0.45086	0.5337					1.10761	-0.37726	0.19697	0.2054
		1.11592	0.04711					1.11592	0.08173	0.08663	0.12588					1.10891	-0.11728	0.12423	0.12423					111.592	0.1559					111.592	0.18461	0.4453	0.52748					1.10891	-0.3774	0.19399	0.20228
		1.11712	0.04627					1.11712	0.08104	0.08441	0.12297					1.11021	-0.11728	0.12177	0.12177					111.712	0.15451					111.712	0.18394	0.43978	0.52128					1.11021	-0.37754	0.19101	0.19916
		1.11832	0.04544					1.11832	0.08036	0.08228	0.12017					1.11151	-0.11728	0.11932	0.11932					111.832	0.15312					111.832	0.18328	0.43429	0.51513					1.11151	-0.37767	0.18802	0.19604
		1.11952	0.04464					1.11952	0.07969	0.08025	0.11746					1.11281	-0.11728	0.11689	0.11689					111.952	0.15175					111.952	0.18261	0.42883	0.50901					1.11281	-0.3778	0.18503	0.19292
		1.12072	0.04384					1.12072	0.07903	0.0783	0.11485					1.11411	-0.11728	0.11447	0.11447					112.072	0.15038					112.072	0.18195	0.42341	0.50293					1.11411	-0.37793	0.18204	0.1898
		1.12192	0.04307					1.12192	0.07837	0.07643	0.11233					1.11542	-0.11728	0.11207	0.11207					112.192	0.14903					112.192	0.1813	0.41802	0.49688					1.11542	-0.37806	0.17904	0.18668
		1.12312	0.0423					1.12312	0.07773	0.07465	0.1099					1.11672	-0.11728	0.10969	0.10969					112.312	0.14769					112.312	0.18064	0.41268	0.49088					1.11672	-0.37818	0.17605	0.18355
		1.12432	0.04155					1.12432	0.07709	0.07295	0.10757					1.11802	-0.11728	0.10732	0.10732					112.432	0.14635					112.432	0.17999	0.40737	0.48492					1.11802	-0.3783	0.17304	0.18043
		1.12553	0.04082					1.12553	0.07647	0.07132	0.10531					1.11932	-0.11728	0.10497	0.10497					112.553	0.14503					112.553	0.17934	0.4021	0.47901					1.11932	-0.37843	0.17004	0.1773
		1.12673	0.0401					1.12673	0.07585	0.06977	0.10314					1.12062	-0.11728	0.10264	0.10264					112.673	0.14372					112.673	0.1787	0.39687	0.47314					1.12062	-0.37855	0.16703	0.17417
		1.12793	0.03939					1.12793	0.07524	0.06829	0.10106					1.12192	-0.11728	0.10033	0.10033					112.793	0.14241					112.793	0.17806	0.39169	0.46731					1.12192	-0.37866	0.16402	0.17105
		1.12913	0.0387					1.12913	0.07465	0.06688	0.09905					1.12322	-0.11728	0.09803	0.09803					112.913	0.14112					112.913	0.17742	0.38655	0.46153					1.12322	-0.37878	0.16101	0.16792
		1.13033	0.03802					1.13033	0.07406	0.06553	0.09711					1.12452	-0.11728	0.09575	0.09575					113.033	0.13984					113.033	0.17678	0.38145	0.4558					1.12452	-0.37889	0.158	0.1648
		1.13153	0.03736					1.13153	0.07347	0.06425	0.09525					1.12583	-0.11728	0.09348	0.09348					113.153	0.13856					113.153	0.17615	0.3764	0.45011					1.12583	-0.37901	0.15499	0.16167
		1.13273	0.0367					1.13273	0.0729	0.06303	0.09345					1.12713	-0.11728	0.09123	0.09123					113.273	0.1373					113.273	0.17552	0.37139	0.44448					1.12713	-0.37912	0.15198	0.15854
		1.13393	0.03606					1.13393	0.07234	0.06187	0.09173					1.12843	-0.11728	0.089	0.089					113.393	0.13604					113.393	0.17489	0.36643	0.43889					1.12843	-0.37923	0.14896	0.15542
		1.13514	0.03543					1.13514	0.07178	0.06077	0.09007					1.12973	-0.11728	0.08679	0.08679					113.514	0.1348					113.514	0.17427	0.36152	0.43336					1.12973	-0.37934	0.14594	0.1523
		1.13634	0.03482					1.13634	0.07123	0.05972	0.08847					1.13103	-0.11728	0.08459	0.08459					113.634	0.13356					113.634	0.17365	0.35666	0.42788					1.13103	-0.37944	0.14293	0.14917
		1.13754	0.03422					1.13754	0.0707	0.05872	0.08694					1.13233	-0.11728	0.0824	0.0824					113.754	0.13234					113.754	0.17304	0.35184	0.42244					1.13233	-0.37955	0.13991	0.14605
		1.13874	0.03363					1.13874	0.07017	0.05777	0.08546					1.13363	-0.11728	0.08024	0.08024					113.874	0.13112					113.874	0.17242	0.34708	0.41707					1.13363	-0.37965	0.13689	0.14293
		1.13994	0.03305					1.13994	0.06964	0.05688	0.08404					1.13493	-0.11728	0.07809	0.07809					113.994	0.12992					113.994	0.17181	0.34236	0.41174					1.13493	-0.37975	0.13388	0.13981
		1.14114	0.03248					1.14114	0.06913	0.05603	0.08268					1.13624	-0.11728	0.07596	0.07596					114.114	0.12872					114.114	0.17121	0.3377	0.40647					1.13624	-0.37985	0.13086	0.1367
		1.14234	0.03192					1.14234	0.06862	0.05522	0.08136					1.13754	-0.11728	0.07384	0.07384					114.234	0.12753					114.234	0.1706	0.33309	0.40126					1.13754	-0.37995	0.12784	0.13358
		1.14354	0.03138					1.14354	0.06812	0.05445	0.0801					1.13884	-0.11728	0.07174	0.07174					114.354	0.12636					114.354	0.17	0.32853	0.3961					1.13884	-0.38005	0.12483	0.13047
		1.14474	0.03084					1.14474	0.06763	0.05373	0.07889					1.14014	-0.11728	0.06966	0.06966					114.474	0.12519					114.474	0.1694	0.32402	0.391					1.14014	-0.38014	0.12181	0.12736
		1.14595	0.03032					1.14595	0.06715	0.05304	0.07772					1.14144	-0.11728	0.06759	0.06759					114.595	0.12403					114.595	0.16881	0.31957	0.38595					1.14144	-0.38023	0.1188	0.12425
		1.14715	0.02981					1.14715	0.06667	0.0524	0.07659					1.14274	-0.11728	0.06554	0.06554					114.715	0.12288					114.715	0.16822	0.31517	0.38096					1.14274	-0.38033	0.11579	0.12115
		1.14835	0.02931					1.14835	0.06621	0.05178	0.07551					1.14404	-0.11728	0.0635	0.0635					114.835	0.12174					114.835	0.16763	0.31082	0.37602					1.14404	-0.38042	0.11278	0.11805
		1.14955	0.02882					1.14955	0.06575	0.0512	0.07447					1.14535	-0.11728	0.06149	0.06149					114.955	0.12061					114.955	0.16705	0.30653	0.37115					1.14535	-0.38051	0.10977	0.11495
		1.15075	0.02834					1.15075	0.06529	0.05066	0.07347					1.14665	-0.11728	0.05948	0.05948					115.075	0.11949					115.075	0.16647	0.30229	0.36633					1.14665	-0.3806	0.10676	0.11185
		1.15195	0.02787					1.15195	0.06485	0.05014	0.07251					1.14795	-0.11728	0.0575	0.0575					115.195	0.11838					115.195	0.16589	0.29811	0.36157					1.14795	-0.38068	0.10376	0.10876
		1.15315	0.02741					1.15315	0.06441	0.04966	0.07159					1.14925	-0.11728	0.05553	0.05553					115.315	0.11728					115.315	0.16532	0.29398	0.35687					1.14925	-0.38077	0.10075	0.10567
		1.15435	0.02695					1.15435	0.06398	0.0492	0.0707					1.15055	-0.11728	0.05357	0.05357					115.435	0.11618					115.435	0.16475	0.28991	0.35223					1.15055	-0.38085	0.09775	0.10259
		1.15556	0.02651					1.15556	0.06355	0.04876	0.06984					1.15185	-0.11728	0.05164	0.05164					115.556	0.1151					115.556	0.16418	0.2859	0.34764					1.15185	-0.38093	0.09475	0.0995
		1.15676	0.02608					1.15676	0.06314	0.04836	0.06901					1.15315	-0.11728	0.04971	0.04971					115.676	0.11402					115.676	0.16361	0.28194	0.34312					1.15315	-0.38102	0.09176	0.09643
		1.15796	0.02566					1.15796	0.06273	0.04797	0.06822					1.15445	-0.11728	0.04781	0.04781					115.796	0.11296					115.796	0.16305	0.27803	0.33865					1.15445	-0.3811	0.08876	0.09335
		1.15916	0.02524					1.15916	0.06232	0.04761	0.06746					1.15576	-0.11728	0.04592	0.04592					115.916	0.1119					115.916	0.1625	0.27418	0.33424					1.15576	-0.38118	0.08577	0.09029
		1.16036	0.02484					1.16036	0.06193	0.04727	0.06672					1.15706	-0.11728	0.04404	0.04404					116.036	0.11085					116.036	0.16194	0.27039	0.3299					1.15706	-0.38125	0.08279	0.08722
		1.16156	0.02444					1.16156	0.06154	0.04695	0.06601					1.15836	-0.11728	0.04219	0.04219					116.156	0.10981					116.156	0.16139	0.26665	0.32561					1.15836	-0.38133	0.07981	0.08416
		1.16276	0.02405					1.16276	0.06115	0.04665	0.06533					1.15966	-0.11728	0.04034	0.04034					116.276	0.10878					116.276	0.16084	0.26297	0.32138					1.15966	-0.3814	0.07683	0.08111
		1.16396	0.02367					1.16396	0.06078	0.04637	0.06467					1.16096	-0.11728	0.03852	0.03852					116.396	0.10776					116.396	0.1603	0.25934	0.31721					1.16096	-0.38148	0.07385	0.07806
		1.16517	0.0233					1.16517	0.0604	0.04611	0.06403					1.16226	-0.11728	0.03671	0.03671					116.517	0.10674					116.517	0.15976	0.25577	0.3131					1.16226	-0.38155	0.07088	0.07501
		1.16637	0.02294					1.16637	0.06004	0.04586	0.06342					1.16356	-0.11728	0.03491	0.03491					116.637	0.10574					116.637	0.15922	0.25226	0.30905					1.16356	-0.38162	0.06791	0.07197
		1.16757	0.02259					1.16757	0.05968	0.04563	0.06283					1.16486	-0.11728	0.03313	0.03313					116.757	0.10474					116.757	0.15869	0.2488	0.30506					1.16486	-0.38169	0.06495	0.06894
		1.16877	0.02224					1.16877	0.05933	0.04541	0.06226					1.16617	-0.11728	0.03137	0.03137					116.877	0.10375					116.877	0.15816	0.2454	0.30112					1.16617	-0.38176	0.06199	0.06591
		1.16997	0.0219					1.16997	0.05898	0.0452	0.06171					1.16747	-0.11728	0.02962	0.02962					116.997	0.10277					116.997	0.15763	0.24205	0.29725					1.16747	-0.38183	0.05904	0.06289
		1.17117	0.02157					1.17117	0.05864	0.04501	0.06118					1.16877	-0.11728	0.02788	0.02788					117.117	0.1018					117.117	0.1571	0.23876	0.29343					1.16877	-0.3819	0.05609	0.05987
		1.17237	0.02124					1.17237	0.05831	0.04483	0.06067					1.17007	-0.11728	0.02617	0.02617					117.237	0.10084					117.237	0.15658	0.23553	0.28968					1.17007	-0.38197	0.05314	0.05686
		1.17357	0.02092					1.17357	0.05798	0.04467	0.06017					1.17137	-0.11728	0.02446	0.02446					117.357	0.09989					117.357	0.15607	0.23234	0.28598					1.17137	-0.38203	0.0502	0.05386
		1.17477	0.02061					1.17477	0.05766	0.04451	0.05969					1.17267	-0.11728	0.02278	0.02278					117.477	0.09894					117.477	0.15555	0.22922	0.28234					1.17267	-0.3821	0.04727	0.05086
		1.17598	0.02031					1.17598	0.05734	0.04436	0.05923					1.17397	-0.11728	0.0211	0.0211					117.598	0.09801					117.598	0.15504	0.22614	0.27875					1.17397	-0.38216	0.04434	0.04787
		1.17718	0.02001					1.17718	0.05703	0.04423	0.05878					1.17528	-0.11728	0.01944	0.01944					117.718	0.09708					117.718	0.15453	0.22313	0.27523					1.17528	-0.38222	0.04142	0.04489
		1.17838	0.01973					1.17838	0.05673	0.0441	0.05835					1.17658	-0.11728	0.0178	0.0178					117.838	0.09616					117.838	0.15403	0.22016	0.27176					1.17658	-0.38228	0.0385	0.04191
		1.17958	0.01944					1.17958	0.05643	0.04398	0.05793					1.17788	-0.11728	0.01617	0.01617					117.958	0.09525					117.958	0.15353	0.21725	0.26834					1.17788	-0.38234	0.03559	0.03894
		1.18078	0.01917					1.18078	0.05613	0.04387	0.05753					1.17918	-0.11728	0.01456	0.01456					118.078	0.09434					118.078	0.15303	0.21439	0.26499					1.17918	-0.3824	0.03269	0.03597
		1.18198	0.0189					1.18198	0.05584	0.04377	0.05713					1.18048	-0.11728	0.01296	0.01296					118.198	0.09345					118.198	0.15254	0.21159	0.26169					1.18048	-0.38246	0.02979	0.03302
		1.18318	0.01863					1.18318	0.05556	0.04367	0.05675					1.18178	-0.11728	0.01138	0.01138					118.318	0.09256					118.318	0.15205	0.20883	0.25844					1.18178	-0.38252	0.0269	0.03007
		1.18438	0.01837					1.18438	0.05528	0.04358	0.05639					1.18308	-0.11728	0.00981	0.00981					118.438	0.09168					118.438	0.15156	0.20613	0.25525					1.18308	-0.38257	0.02401	0.02713
		1.18559	0.01812					1.18559	0.05501	0.0435	0.05603					1.18438	-0.11728	0.00826	0.00826					118.559	0.09081					118.559	0.15107	0.20348	0.25212					1.18438	-0.38263	0.02113	0.02419
		1.18679	0.01788					1.18679	0.05474	0.04342	0.05568					1.18569	-0.11728	0.00672	0.00672					118.679	0.08994					118.679	0.15059	0.20088	0.24904					1.18569	-0.38268	0.01826	0.02126
		1.18799	0.01764					1.18799	0.05447	0.04335	0.05535					1.18699	-0.11728	0.0052	0.0052					118.799	0.08909					118.799	0.15011	0.19833	0.24601					1.18699	-0.38274	0.0154	0.01835
		1.18919	0.0174					1.18919	0.05422	0.04328	0.05502					1.18829	-0.11728	0.00369	0.00369					118.919	0.08824					118.919	0.14964	0.19583	0.24304					1.18829	-0.38279	0.01254	0.01544
		1.19039	0.01717					1.19039	0.05396	0.04322	0.0547					1.18959	-0.11728	0.00219	0.00219					119.039	0.0874					119.039	0.14917	0.19339	0.24012					1.18959	-0.38284	0.00969	0.01253
		1.19159	0.01695					1.19159	0.05371	0.04316	0.0544					1.19089	-0.11728	0.000707587	0.000707587					119.159	0.08657					119.159	0.1487	0.19099	0.23725					1.19089	-0.38289	0.00684	0.00964
		1.19279	0.01673					1.19279	0.05347	0.04311	0.0541					1.19219	-0.11728	-0.000759844	-0.000759844					119.279	0.08574					119.279	0.14824	0.18864	0.23444					1.19219	-0.38294	0.00401	0.00675
		1.19399	0.01652					1.19399	0.05323	0.04306	0.05381					1.19349	-0.11728	-0.00221	-0.00221					119.399	0.08492					119.399	0.14778	0.18633	0.23168					1.19349	-0.38299	0.00118	0.00387
		1.1952	0.01631					1.1952	0.05299	0.04301	0.05353					1.19479	-0.11728	-0.00365	-0.00365					119.52	0.08411					119.52	0.14732	0.18408	0.22896					1.19479	-0.38304	-0.00164	0.00101
		1.1964	0.0161					1.1964	0.05276	0.04297	0.05325					1.1961	-0.11728	-0.00508	-0.00508					119.64	0.08331					119.64	0.14686	0.18187	0.2263					1.1961	-0.38309	-0.00445	-0.00186
		1.1976	0.01591					1.1976	0.05253	0.04293	0.05299					1.1974	-0.11728	-0.00649	-0.00649					119.76	0.08252					119.76	0.14641	0.17971	0.22369					1.1974	-0.38313	-0.00726	-0.00471
		1.1988	0.01571					1.1988	0.05231	0.0429	0.05273					1.1987	-0.11728	-0.00789	-0.00789					119.88	0.08173					119.88	0.14596	0.1776	0.22113					1.1987	-0.38318	-0.01006	-0.00755
		1.2	0.01552					1.2	0.05209	0.04286	0.05248					1.2	-0.11728	-0.00927	-0.00927					120	0.08095					120	0.14552	0.17553	0.21861					1.2	-0.38323	-0.01284	-0.01038

## Sheet: Figure 4
	Figure 4
4a								4b				4d	Steady-state Anisotropy									4e							4f	Fast correlation time (ns)									4g	Slow correlation time (ns)									4h
Monomer			Droplet					Diffusion time (ms)				16C		86C		108C		148C					Monomer		Droplet				16C		86C		108C		148C				16C		86C		108C		148C				Residue
Time (ms)	Normalized Autocorrelation	Fitted	Time (ms)	Normalized Autocorrelation	Fitted			Monomer	Droplet			Monomer	Droplet	Monomer	Droplet	Monomer	Droplet	Monomer	Droplet			Time (ns)	Anisotropy r(t)	Fitting	Anisotropy r(t)	Fitting			Monomer	Droplet	Monomer	Droplet	Monomer	Droplet	Monomer	Droplet			Monomer	Droplet	Monomer	Droplet	Monomer	Droplet	Monomer	Droplet			1
0.00305	1.00396	1	0.00335	1.04055	1			124.4	50000			0.0832	0.232	0.0614	0.2379	0.1079	0.301	0.04	0.241			0	0.27327	0.29587	0.26635	0.26839			3.53	47.805	4.217	60.95	6.55	55.84	5.511	62.237			0.85	0.616	0.75	1.53	1.02	1.216	0.806	0.737			2
0.00335	0.98994	0.99518	0.00375	1.06558	0.99999			134	44000			0.0779	0.231	0.0579	0.2416	0.1052	0.299	0.041	0.243			0.04	0.24273	0.27308	0.26325	0.2692			4.59	55.83	4.617	67.55	6.289	58.58	5.403	60.439			1.115	0.995	0.87	1.38	1.015	1.22	0.818	1.12			3
0.00375	1.01391	0.98883	0.00415	0.73704	0.99997			140.6	58000			0.0802	0.233	0.0678	0.2421	0.1042	0.298	0.04	0.246			0.08	0.2318	0.2529	0.26325	0.26908			4.18	54.54	4.42	66.845	6.14	59.09	6.77	67.902			1.07	1.06	0.84	1.386	1.02	1.226	0.934	1.348			4
0.00415	0.99426	0.98256	0.00455	1.45162	0.99996			142.8	49000			0.0737	0.231	0.0627	0.2384	0.1057	0.303	0.042	0.255			0.12	0.21873	0.23425	0.25959	0.26848			4.101	59.116	3.92	56.34	4.59	59.62	4.769	56.109			0.845	1.137	0.69	1.499	0.93	1.14	0.96	1.201			5
0.00455	0.98501	0.97636	0.00495	0.35976	0.99995			129	54630			0.0768	0.232	0.0622	0.2475	0.1062	0.303	0.04	0.242			0.16	0.21814	0.21952	0.25862	0.26748			4.97	58.19	3.72	58.246	4.51	58.33	4.55	64.305			1.07	0.988	0.7	1.505	0.87	1.09	0.969	1.43			6
0.00495	0.96303	0.97025	0.00535	1.67656	0.99994							0.0746	0.23	--	0.243	0.1051	0.301	0.035	0.246			0.2	0.20825	0.20801	0.2608	0.26535			4.68	60.59	3.85	58.16	4.57	56.2	4.71	63.885			1.02	1.19	0.72	1.506	0.878	1.08	0.948	1.508			7
0.00535	0.96785	0.96422	0.00575	1.3886	0.99993							--	0.237	--	0.2386	0.1045	0.306	0.036	0.244			0.24	0.19534	0.19761	0.25717	0.26269			3.987	66.85	4.46	63.39	5.92	59.74	4.805	61.494			0.76	1.08	0.876	1.39	0.89	1.04	0.961	1.366			8
0.00575	0.966	0.95827	0.00615	0.90827	0.99991							--	0.236	--	0.2368	0.1041	0.3	0.036	0.242			0.28	0.1886	0.18988	0.25471	0.26013			4.23	54.45	3.81	63.566	6.11	58.2	5.387	67.504			0.912	1.098	0.72	1.259	0.91	1.04	0.975	1.35			9
0.00615	0.95844	0.95239	0.00655	1.28028	0.9999							--	0.234	--	0.2181	--	0.299	--	0.243			0.32	0.18986	0.18277	0.26096	0.2577			4.806	62.247	4.055	67.37	5.83	58.796	4.597	67.639			0.98	1.02	0.83	1.34	0.89	1.02	0.936	1.55			10
0.00655	0.94693	0.94659	0.00715	1.06055	0.99988							--	0.234	--	0.2308	--	0.266	--	0.246			0.36	0.17386	0.17577	0.25012	0.25562																							11
0.00715	0.94572	0.93802	0.00795	1.74829	0.99986							--	0.234	--	0.2345	--	0.265	--	0.245			0.4	0.16812	0.16995	0.25035	0.25355																							12
0.00795	0.92852	0.92683	0.00875	1.10356	0.99983							--	0.231	--	0.2309	--	0.266	--	0.245			0.44	0.16796	0.1643	0.24475	0.25138																							13
0.00875	0.92161	0.91596	0.00955	0.24444	0.99981							--	0.236	--	0.2278	--	0.277	--	0.247			0.48	0.16736	0.15897	0.25099	0.2493																							14
0.00955	0.89789	0.90533	0.01035	0.68754	0.99979							--	0.242	--	0.2374	--	0.266	--	0.243			0.52	0.15333	0.15398	0.23907	0.24735																							15
0.01035	0.88452	0.89497	0.01115	0.90499	0.99976							--	0.232	--	0.2326	--	0.263	--	0.245			0.56	0.15431	0.14888	0.25018	0.24551																							16
0.01115	0.87303	0.88487	0.01195	1.37761	0.99974							--	0.234	--	0.247	--	0.258	--	0.244			0.6	0.14724	0.14365	0.24006	0.24379																							17
0.01195	0.85908	0.875	0.01275	1.17362	0.99971							--	0.235	--	0.2474	--	0.264	--	0.246			0.64	0.14428	0.13881	0.24582	0.24217																							18
0.01275	0.86439	0.86538	0.01355	0.44986	0.99969							--	0.236	--	0.243	--	0.265	--	0.246			0.68	0.12961	0.13446	0.23998	0.24064																							19
0.01355	0.84739	0.85599	0.01475	1.0479	0.99965							--	0.234	--	0.2432	--	0.305	--	0.244			0.72	0.13108	0.13036	0.24616	0.2392																							20
0.01475	0.83499	0.84232	0.01635	1.48384	0.9996							--	0.235	--	0.246	--	0.301	--	0.245			0.76	0.12432	0.12646	0.23909	0.23784																							21
0.01635	0.81116	0.82484	0.01795	0.83974	0.99956							--	0.229	--	0.222	--	0.271	--	0.243			0.8	0.12274	0.12274	0.23969	0.23656																							22
0.01795	0.79843	0.80815	0.01955	0.8991	0.99951							--	0.234	--	0.234	--	0.277	--	0.243			0.84	0.11937	0.11919	0.24228	0.23535																							23
0.01955	0.78144	0.79223	0.02115	1.28192	0.99946							--	0.233	--	0.237	--	0.272	--	0.245			0.88	0.11681	0.1158	0.23481	0.23421																							24
0.02115	0.77266	0.77701	0.02275	0.99908	0.99941							--	0.241	--	0.229	--	0.268	--	0.247			0.92	0.1147	0.11257	0.24231	0.23312																							25
0.02275	0.75702	0.76247	0.02435	0.84548	0.99936																	0.96	0.11482	0.10949	0.24235	0.23209																							26
0.02435	0.74029	0.74856	0.02595	1.28062	0.99931																	1	0.09986	0.10654	0.23423	0.23112																							27
0.02595	0.7229	0.73523	0.02755	1.06553	0.99927																	1.04	0.10129	0.10372	0.23035	0.2302																							28
0.02755	0.72047	0.72247	0.02995	0.88905	0.99919																	1.08	0.09483	0.10103	0.23304	0.22932																							29
0.02995	0.6955	0.70431	0.03315	1.09547	0.9991																	1.12	0.10454	0.09846	0.22974	0.22848																							30
0.03315	0.67672	0.68179	0.03635	0.99488	0.999																	1.16	0.09651	0.096	0.23071	0.22768																							31
0.03635	0.65859	0.66098	0.03955	0.978	0.9989																	1.2	0.10641	0.09364	0.23021	0.22692																							32
0.03955	0.64752	0.64172	0.04275	0.90574	0.99881																	1.24	0.09109	0.09138	0.22676	0.22619																							33
0.04275	0.62162	0.62385	0.04595	1.07875	0.99871																	1.28	0.08593	0.08922	0.23241	0.2255																							34
0.04595	0.60704	0.60721	0.04915	1.30247	0.99861																	1.32	0.08821	0.08715	0.22986	0.22483																							35
0.04915	0.59417	0.59169	0.05235	0.98923	0.99852																	1.36	0.09212	0.08516	0.22841	0.22419																							36
0.05235	0.58009	0.57717	0.05555	1.09492	0.99842																	1.4	0.08415	0.08325	0.23062	0.22358																							37
0.05555	0.56728	0.56356	0.06035	0.84391	0.99828																	1.44	0.08159	0.08142	0.22907	0.22299																							38
0.06035	0.55156	0.54465	0.06675	0.72365	0.99808																	1.48	0.0704	0.07966	0.22479	0.22242																							39
0.06675	0.52963	0.52187	0.07315	0.83425	0.99789																	1.52	0.07992	0.07797	0.23193	0.22187																							40
0.07315	0.5055	0.50145	0.07955	1.50835	0.9977																	1.56	0.07209	0.07635	0.22321	0.22134																							41
0.07955	0.49151	0.48298	0.08595	1.21695	0.99751																	1.6	0.07717	0.07478	0.23396	0.22083																							42
0.08595	0.47058	0.46616	0.09235	1.14	0.99732																	1.64	0.07456	0.07328	0.21746	0.22034																							43
0.09235	0.45656	0.45074	0.09875	0.77584	0.99713																	1.68	0.07537	0.07183	0.21612	0.21986																							44
0.09875	0.44295	0.43653	0.10515	0.94401	0.99694																	1.72	0.06522	0.07043	0.22124	0.2194																							45
0.10515	0.42766	0.42335	0.11155	1.28456	0.99675																	1.76	0.0775	0.06909	0.22418	0.21895																							46
0.11155	0.41529	0.41108	0.12115	1.05012	0.99646																	1.8	0.07034	0.06779	0.21633	0.21851																							47
0.12115	0.3965	0.39414	0.13395	0.94287	0.99608																	1.84	0.0667	0.06654	0.22997	0.21808																							48
0.13395	0.3762	0.37383	0.14675	1.07531	0.9957																	1.88	0.0609	0.06533	0.21968	0.21767																							49
0.14675	0.35457	0.35568	0.15955	1.07094	0.99532																	1.92	0.07508	0.06416	0.21987	0.21726																							50
0.15955	0.33813	0.33929	0.17235	0.93886	0.99495																	1.96	0.06273	0.06303	0.22515	0.21687																							51
0.17235	0.32241	0.32439	0.18515	1.19431	0.99457																	2	0.06162	0.06194	0.22414	0.21648																							52
0.18515	0.30846	0.31075	0.19795	0.8547	0.9942																	2.04	0.05211	0.06088	0.21124	0.2161																							53
0.19795	0.29358	0.29822	0.21075	1.00273	0.99382																	2.08	0.05719	0.05985	0.20971	0.21573																							54
0.21075	0.2858	0.28665	0.22355	1.02983	0.99345																	2.12	0.06739	0.05886	0.22367	0.21537																							55
0.22355	0.27249	0.27593	0.24275	0.95891	0.99289																	2.16	0.05958	0.0579	0.21773	0.21501																							56
0.24275	0.26074	0.26123	0.26835	0.87545	0.99215																	2.2	0.06075	0.05697	0.21801	0.21466																							57
0.26835	0.24189	0.24385	0.29395	0.96913	0.99141																	2.24	0.0511	0.05606	0.2262	0.21431																							58
0.29395	0.22638	0.22856	0.31955	0.98535	0.99068																	2.28	0.05783	0.05518	0.22587	0.21398																							59
0.31955	0.21245	0.21501	0.34515	0.88551	0.98995																	2.32	0.05345	0.05433	0.21869	0.21364																							60
0.34515	0.20062	0.20292	0.37075	0.94757	0.98922																	2.36	0.05911	0.0535	0.20643	0.21331																							61
0.37075	0.18976	0.19206	0.39635	0.98767	0.9885																	2.4	0.06366	0.05269	0.22225	0.21299																							62
0.39635	0.18067	0.18225	0.42195	1.05453	0.98778																	2.44	0.04986	0.05191	0.21052	0.21267																							63
0.42196	0.17177	0.17336	0.44755	0.88713	0.98706																	2.48	0.06015	0.05114	0.21906	0.21235																							64
0.44756	0.16398	0.16525	0.48595	1.0237	0.98599																	2.52	0.04506	0.0504	0.21285	0.21204																							65
0.48596	0.153	0.15435	0.53715	0.93988	0.98458																	2.56	0.05659	0.04967	0.21533	0.21174																							66
0.53716	0.14103	0.14177	0.58835	0.94677	0.98318																	2.6	0.04932	0.04896	0.2106	0.21143																							67
0.58836	0.1296	0.13099	0.63956	0.89854	0.98179																	2.64	0.0464	0.04827	0.21038	0.21113																							68
0.63956	0.12242	0.12164	0.69076	1.06074	0.98042																	2.68	0.05567	0.0476	0.20344	0.21083																							69
0.69076	0.11322	0.11347	0.74196	0.90582	0.97906																	2.72	0.0495	0.04694	0.21435	0.21054																							70
0.74196	0.10748	0.10626	0.79316	0.99645	0.97771																	2.76	0.04413	0.0463	0.21293	0.21025																							71
0.79316	0.10085	0.09986	0.84436	0.95318	0.97637																	2.8	0.03858	0.04567	0.21305	0.20996																							72
0.84436	0.09471	0.09414	0.89556	1.05658	0.97504																	2.84	0.04422	0.04506	0.19972	0.20967																							73
0.89556	0.08978	0.089	0.97236	1.00777	0.97308																	2.88	0.04332	0.04446	0.20852	0.20939																							74
0.97236	0.08225	0.08218	1.07476	0.9127	0.97051																	2.92	0.03609	0.04387	0.19765	0.20911																							75
1.07476	0.07463	0.07447	1.17716	0.94435	0.96797																	2.96	0.04029	0.0433	0.20316	0.20883																							76
1.17716	0.06701	0.06797	1.27956	0.95905	0.96548																	3	0.047	0.04273	0.20829	0.20855																							77
1.27957	0.06076	0.06244	1.38196	0.96869	0.96304																	3.04	0.04777	0.04218	0.21382	0.20827																							78
1.38197	0.0567	0.05767	1.48436	0.9709	0.96064																	3.08	0.04972	0.04164	0.20936	0.208																							79
1.48437	0.05118	0.05352	1.58676	1.00216	0.95828																	3.12	0.0381	0.04111	0.21554	0.20773																							80
1.58677	0.04888	0.04988	1.68916	0.91584	0.95595																	3.16	0.03482	0.04059	0.2087	0.20746																							81
1.68917	0.04673	0.04666	1.79156	0.95609	0.95367																	3.2	0.03326	0.04008	0.21766	0.20719																							82
1.79157	0.04373	0.04379	1.94517	0.97246	0.95032																	3.24	0.04178	0.03958	0.2162	0.20692																							83
1.94517	0.04063	0.04003	2.14997	0.96106	0.94597																	3.28	0.03719	0.03909	0.20881	0.20666																							84
2.14998	0.03649	0.03584	2.35477	1.00004	0.94175																	3.32	0.04524	0.03861	0.21449	0.2064																							85
2.35478	0.03316	0.03236	2.55957	0.94779	0.93767																	3.36	0.04258	0.03813	0.20287	0.20613																							86
2.55958	0.03007	0.02943	2.76437	0.95124	0.9337																	3.4	0.04887	0.03767	0.20738	0.20587																							87
2.76438	0.02741	0.02694	2.96917	0.92676	0.92986																	3.44	0.03057	0.03721	0.21823	0.20562																							88
2.96919	0.02642	0.02479	3.17398	0.92089	0.92612																	3.48	0.03922	0.03676	0.20322	0.20536																							89
3.17399	0.02317	0.02293	3.37878	0.92292	0.92248																	3.52	0.02512	0.03632	0.19835	0.2051																							90
3.37879	0.02236	0.02129	3.58358	0.90565	0.91894																	3.56	0.03923	0.03588	0.20862	0.20485																							91
3.58359	0.02033	0.01985	3.89078	0.89612	0.91381																	3.6	0.051	0.03545	0.20698	0.20459																							92
3.8908	0.01885	0.01797	4.30038	0.89719	0.90725																	3.64	0.03528	0.03503	0.20777	0.20434																							93
4.3004	0.01664	0.01591	4.70999	0.90318	0.901																	3.68	0.03172	0.03461	0.20399	0.20409																							94
4.71001	0.01481	0.01422	5.11959	0.88465	0.89503																	3.72	0.02651	0.0342	0.20537	0.20384																							95
5.11961	0.01366	0.01282	5.52919	0.83962	0.88931																	3.76	0.0308	0.0338	0.19876	0.20359																							96
5.52922	0.01245	0.01163	5.9388	0.87689	0.88381																	3.8	0.0325	0.0334	0.18737	0.20334																							97
5.93882	0.01165	0.01063	6.3484	0.87861	0.87852																	3.84	0.02653	0.03301	0.19078	0.2031																							98
6.34843	0.01043	0.00976	6.758	0.88797	0.8734																	3.88	0.02007	0.03263	0.18366	0.20285																							99
6.75803	0.00975	0.009	7.16761	0.86589	0.86846																	3.92	0.03326	0.03225	0.21146	0.20261																							100
7.16764	0.0096	0.00834	7.78201	0.85731	0.86131																	3.96	0.01957	0.03187	0.20746	0.20236																							101
7.78204	0.00806	0.00749	8.60122	0.86612	0.85225																	4	0.04598	0.0315	0.19777	0.20212																							102
8.60125	0.00661	0.00657	9.42043	0.87834	0.84362																	4.04	0.03082	0.03114	0.20587	0.20188																							103
9.42046	0.0056	0.00582	10.2396	0.83771	0.83536																	4.08	0.03645	0.03078	0.19577	0.20164																							104
10.2397	0.00535	0.0052	11.0588	0.84157	0.82742																	4.12	0.02889	0.03042	0.2103	0.2014																							105
11.0589	0.00523	0.00469	11.878	0.83125	0.81975																	4.16	0.04757	0.03007	0.2028	0.20116																							106
11.8781	0.0035	0.00426	12.6973	0.80358	0.81232																	4.2	0.02883	0.02973	0.20719	0.20093																							107
12.6973	0.00424	0.00389	13.5165	0.80357	0.80509																	4.24	0.03061	0.02939	0.19465	0.20069																							108
13.5165	0.00416	0.00357	14.3357	0.78568	0.79806																	4.28	0.04564	0.02905	0.1911	0.20045																							109
14.3357	0.00408	0.00329	15.5645	0.79086	0.78782																	4.32	0.03838	0.02872	0.20439	0.20022																							110
15.5645	0.00383	0.00293	17.2029	0.76159	0.77468																	4.36	0.01565	0.02839	0.21619	0.19998																							111
17.203	0.00344	0.00255	18.8413	0.7606	0.76204																	4.4	0.03233	0.02807	0.19881	0.19975																							112
18.8414	0.00361	0.00225	20.4797	0.74953	0.74986																	4.44	0.03402	0.02775	0.18074	0.19952																							113
20.4798	0.00225	0.002	22.1181	0.72442	0.73809																	4.48	0.02828	0.02743	0.1782	0.19929																							114
22.1182	0.00195	0.00179	23.7565	0.72471	0.72669																	4.52	0.02588	0.02712	0.19901	0.19906																							115
23.7566	0.00259	0.00162	25.395	0.71069	0.71565																	4.56	0.02871	0.02681	0.21892	0.19883																							116
25.3951	0.0029	0.00147	27.0334	0.70369	0.70494																	4.6	0.02695	0.02651	0.21286	0.1986																							117
27.0335	0.00268	0.00135	28.6718	0.67592	0.69455																	4.64	0.0292	0.0262	0.2004	0.19837																							118
28.6719	0.00239	0.00124	31.1294	0.67149	0.67951																	4.68	0.03249	0.02591	0.21294	0.19814																							119
31.1295	0.0028	0.0011	34.4062	0.64856	0.66043																	4.72	0.01868	0.02561	0.20687	0.19792																							120
34.4064	0.002	0.000952891	37.6831	0.63036	0.64238																	4.76	0.03386	0.02532	0.19282	0.19769																							121
37.6832	0.00139	0.000835476	40.9599	0.62073	0.62526																	4.8	0.01563	0.02504	0.1969	0.19747																							122
40.96	0.00147	0.000740336	44.2367	0.59979	0.60902																	4.84	0.01749	0.02475	0.19785	0.19724																							123
44.2369	0.00158	0.000661987	47.5135	0.59299	0.59358																	4.88	0.02728	0.02447	0.19155	0.19702																							124
47.5137	0.00147	0.00059657	50.7904	0.57259	0.57889																	4.92	0.01799	0.02419	0.18121	0.1968																							125
50.7906	0.00159	0.000541255	54.0672	0.56372	0.56489																	4.96	0.02087	0.02392	0.20151	0.19657																							126
54.0674	0.000443894	0.000494002	57.344	0.54002	0.55153																	5	0.02441	0.02365	0.19218	0.19635																							127
57.3442	0.00114	0.000453244	62.2593	0.52824	0.53262																	5.04	0.04232	0.02338	0.19358	0.19613																							128
62.2595	0.000979744	0.000401765	68.8129	0.50022	0.50928																	5.08	0.02592	0.02311	0.18475	0.19591																							129
68.8132	0.00149	0.000346847	75.3666	0.49224	0.48786																	5.12	0.04342	0.02285	0.20439	0.19569																							130
75.3668	0.00143	0.000303396	81.9202	0.48396	0.46812																	5.16	0.01817	0.02259	0.19401	0.19548																							131
81.9205	0.00164	0.000268314	88.4739	0.46278	0.44987																	5.2	0.04467	0.02234	0.19656	0.19526																							132
88.4742	0.00062709	0.000239502	95.0275	0.43436	0.43296																	5.24	0.01171	0.02208	0.19543	0.19504																							133
95.0279	0.00146	0.000215497	101.581	0.42091	0.41724																	5.28	0.02868	0.02183	0.20138	0.19482																							134
101.582	0.00171	0.000195268	108.135	0.41734	0.40258																	5.32	0.01389	0.02158	0.17753	0.19461																							135
108.135	0.00192	0.000178015	114.688	0.40858	0.38889																	5.36	0.03135	0.02134	0.18589	0.19439																							136
114.689	0.00125	0.000163153	124.519	0.39261	0.36997																	5.4	0.01314	0.02109	0.18741	0.19418																							137
124.519	0.0011	0.000144426	137.626	0.37768	0.34734																	5.44	0.01004	0.02085	0.18308	0.19397																							138
137.627	0.00112	0.000124496	150.734	0.36952	0.32723																	5.48	0.03398	0.02061	0.20167	0.19375																							139
150.734	0.00095153	0.00010877	163.841	0.34981	0.30926																	5.52	0.03792	0.02038	0.19594	0.19354																							140
163.842	0.000468676	9.60831e-05	176.948	0.33184	0.29308																	5.56	0.00535	0.02015	0.18095	0.19333																							141
176.949	0.000756596	8.56887e-05	190.055	0.32301	0.27845																	5.6	0.04096	0.01992	0.19337	0.19312																							142
190.056	0.000916017	7.70433e-05	203.163	0.3076	0.26516																	5.64	0.02124	0.01969	0.19407	0.19291																							143
203.164	0.000683458	6.97608e-05	216.27	0.29864	0.25303																	5.68	0.02924	0.01946	0.19251	0.1927																							144
216.271	0.000833425	6.35582e-05	229.377	0.26968	0.24191																	5.72	0.02073	0.01924	0.16966	0.19249																							145
229.378	0.000407011	5.82205e-05	249.038	0.2285	0.22688																	5.76	0.00483	0.01902	0.19549	0.19228																							146
249.039	0.000260154	5.15013e-05	275.253	0.20618	0.2094																	5.8	0.0178	0.0188	0.19208	0.19207																							147
275.254	0.000405494	4.43581e-05	301.468	0.19818	0.19431																	5.84	0.01445	0.01858	0.16945	0.19186																							148
301.469	0.000185684	3.87264e-05	327.682	0.1715	0.18115																	5.88	0.01273	0.01837	0.20009	0.19166																							149
327.683	0.000506377	3.41936e-05	353.897	0.15852	0.16956																	5.92	0.01588	0.01816	0.17683	0.19145																							150
353.898	0.00036318	3.04784e-05	380.111	0.16138	0.1593																	5.96	0.02285	0.01795	0.18688	0.19125																							151
380.113	0.000416708	2.73918e-05	406.326	0.1638	0.15014																	6	0.02759	0.01774	0.19815	0.19104																							152
406.328	0.00049931	2.47935e-05	432.541	0.15083	0.14191																	6.04	0.00576	0.01754	0.18468	0.19084																							153
432.542	0.000137469	2.25819e-05	458.755	0.13631	0.13449																	6.08	0.00756	0.01733	0.18139	0.19063																							154
458.757	0.000784926	2.06803e-05	498.077	0.1446	0.12462																	6.12	0.00989	0.01713	0.19575	0.19043																							155
498.079	0.001	1.82868e-05	550.506	0.10518	0.11338																	6.16	0.02119	0.01693	0.18693	0.19023																							156
550.509	0.000780012	1.57451e-05	602.936	0.06908	0.10388																	6.2	0.02369	0.01674	0.17071	0.19002																							157
602.938	0.000261883	1.3741e-05	655.365	0.05016	0.09574																	6.24	0.02522	0.01654	0.19287	0.18982																							158
655.367	0.000376016	1.21291e-05	707.794	0.04498	0.08869																	6.28	0.000438982	0.01635	0.18276	0.18962																							159
707.797	0.000348399	1.08089e-05	760.223	0.04631	0.08254																	6.32	0.02149	0.01616	0.19485	0.18942																							160
760.226	0.000357438	9.71233e-06	812.652	0.01924	0.07711																	6.36	0.02394	0.01597	0.185	0.18922																							161
812.656	0.000407725	8.78932e-06	865.082	-0.03479	0.0723																	6.4	0.02662	0.01578	0.20084	0.18902																							161
865.085	0.000321213	8.00394e-06	917.511	-0.0471	0.06801																	6.44	0.0191	0.0156	0.17421	0.18882
917.515	0.000159581	7.32868e-06	996.155	-0.04932	0.06236																	6.48	0.01986	0.01541	0.18783	0.18862
996.159	0.000107923	6.4794e-06	1101.01	-0.08485	0.05604																	6.52	0.00285	0.01523	0.1886	0.18842
1101.02	8.51104e-05	5.57738e-06	1205.87	-0.0974	0.05077																	6.56	0.02498	0.01505	0.19824	0.18823
1205.88	0.000221469	4.86675e-06	1310.73	-0.13421	0.04632																	6.6	-0.00976	0.01488	0.20269	0.18803
1310.74	0.000441092	4.29524e-06	1415.59	-0.17995	0.04252																	6.64	0.00784	0.0147	0.188	0.18783
1415.59	0.000175564	3.82727e-06	1520.45	-0.19442	0.03923																	6.68	0.03062	0.01453	0.16849	0.18764
1520.45	0.000200147	3.43855e-06	1625.31	-0.18341	0.03637																	6.72	0.00639	0.01435	0.18431	0.18744
1625.31	0.000359658	3.11155e-06	1730.16	-0.20141	0.03385																	6.76	-0.01038	0.01418	0.16764	0.18725
1730.17	0.000381068	2.83335e-06	1835.02	-0.23192	0.03162																	6.8	0.00962	0.01401	0.1927	0.18705
1835.03	3.18774e-05	2.59427e-06	1992.31	-0.23022	0.02872																	6.84	0.02896	0.01385	0.1802	0.18686
1992.32	0.000187002	2.29335e-06	2202.03	-0.24644	0.02551																	6.88	0.02827	0.01368	0.18891	0.18666
2202.04	0.000334529	1.97393e-06	2411.74	-0.29783	0.02287																	6.92	0.01245	0.01352	0.17576	0.18647
2411.75	0.000107703	1.72229e-06	2621.46	-0.33836	0.02067																	6.96	0.01976	0.01335	0.19363	0.18628
2621.47	0.000460415	1.51985e-06	2831.18	-0.44622	0.01881																	7	0.0149	0.01319	0.20858	0.18608
2831.19	0.000595236	1.35424e-06	3040.89	-0.27404	0.01722																	7.04	-0.00821	0.01304	0.20351	0.18589
3040.91	0.000409637	1.21667e-06	3250.61		--																	7.08	0.01659	0.01288	0.18731	0.1857
3250.62	0.000677567	1.10084e-06	3460.33		--																	7.12	-0.0091	0.01272	0.18435	0.18551
3460.34	0.000569598	1.00234e-06	3670.04		--																	7.16	0.01789	0.01257	0.19339	0.18532
3670.06	0.000378522	9.17735e-07	3984.62		--																	7.2	-0.00463	0.01242	0.15312	0.18513
3984.64	0.000322769	8.11261e-07	4404.05		--																	7.24	0.01124	0.01227	0.18185	0.18494
4404.07	0.000306224	6.98199e-07	4823.49		--																	7.28	0.01892	0.01212	0.18702	0.18475
4823.51	0.000229638	6.09165e-07	5242.92		--																	7.32	0.00104	0.01197	0.19536	0.18456
5242.94	0.000315548	5.37568e-07	5662.36		--																	7.36	0.00864	0.01182	0.18924	0.18437
5662.38	0.000171181	4.78951e-07	6081.79		--																	7.4	0.01437	0.01168	0.17981	0.18418
6081.81	0.00014812	4.30292e-07	6501.22		--																	7.44	0.00435	0.01153	0.18998	0.184
6501.25	0.000110544	3.89324e-07	6920.66		--																	7.48	-0.00141	0.01139	0.17618	0.18381
6920.68	0.000166715	3.54499e-07	7340.09		--																	7.52	-0.000687976	0.01125	0.17033	0.18362
7340.12	0.000218009	3.24577e-07	7969.24		--																	7.56	0.02385	0.01111	0.18906	0.18344
7969.27	-0.000218143	2.86902e-07	8808.11		--																	7.6	-0.00852	0.01097	0.18032	0.18325
8808.14	-0.000207767	2.46913e-07	9646.98		--																	7.64	0.00986	0.01084	0.18795	0.18307
9647.01	-0.000396007	--																				7.68	0.00494	0.0107	0.19972	0.18288
																						7.72	0.0174	0.01057	0.18597	0.1827
																						7.76	0.01138	0.01043	0.1644	0.18251
																						7.8	-0.01032	0.0103	0.17757	0.18233
																						7.84	0.00568	0.01017	0.21617	0.18214
																						7.88	0.02856	0.01005	0.20347	0.18196
																						7.92	0.00323	0.00992	0.19696	0.18178
																						7.96	0.03298	0.00979	0.17046	0.1816
																						8	0.00709	0.00967	0.19034	0.18141
																						8.04	0.00289	0.00954	0.17727	0.18123
																						8.08	0.00183	0.00942	0.16989	0.18105
																						8.12	0.00136	0.0093	0.1671	0.18087
																						8.16	0.00244	0.00918	0.15846	0.18068
																						8.2	0.02313	0.00906	0.17481	0.18051
																						8.24	-0.01534	0.00894	0.17331	0.18033
																						8.28	0.00307	0.00883	0.19651	0.18015
																						8.32	0.01587	0.00872	0.17174	0.17997
																						8.36	0.01239	0.0086	0.16449	0.17979
																						8.4	0.00847	0.00849	0.16693	0.17961
																						8.44	0.00445	0.00838	0.19571	0.17943
																						8.48	0.00574	0.00826	0.18483	0.17925
																						8.52	0.03717	0.00816	0.19202	0.17908
																						8.56	0.00363	0.00805	0.18046	0.1789
																						8.6	0.00914	0.00794	0.19583	0.17872
																						8.64	-0.0031	0.00783	0.17654	0.17854
																						8.68	0.0212	0.00773	0.19264	0.17837
																						8.72	0.00241	0.00762	0.18402	0.17819
																						8.76	0.00172	0.00752	0.20029	0.17801
																						8.8	0.00514	0.00742	0.19203	0.17784
																						8.84	-0.01108	0.00732	0.18042	0.17766
																						8.88	0.000989315	0.00722	0.21581	0.17749
																						8.92	0.02132	0.00712	0.1713	0.17732
																						8.96	-0.00603	0.00702	0.17134	0.17714
																						9	0.01783	0.00693	0.19049	0.17697
																						9.04	0.00602	0.00683	0.19324	0.17679
																						9.08	0.01363	0.00674	0.16557	0.17662
																						9.12	-0.01892	0.00664	0.18643	0.17645
																						9.16	0.01276	0.00655	0.17843	0.17628
																						9.2	-0.01226	0.00646	0.18021	0.1761
																						9.24	0.00763	0.00636	0.1826	0.17593
																						9.28	-0.00122	0.00628	0.13659	0.17576
																						9.32	0.04042	0.00619	0.17418	0.17559
																						9.36	0.04325	0.00609	0.16076	0.17542
																						9.4	0.00644	0.00601	0.18904	0.17524
																						9.44	-0.00288	0.00592	0.20783	0.17507
																						9.48	0.02335	0.00583	0.17542	0.17491
																						9.52	-0.02419	0.00575	0.17835	0.17473
																						9.56	-0.01131	0.00567	0.18715	0.17456
																						9.6	0.00733	0.00558	0.15944	0.17439
																						9.64	-0.00814	0.0055	0.19423	0.17422
																						9.68	0.01467	0.00542	0.19118	0.17405
																						9.72	-0.00117	0.00534	0.18668	0.17388
																						9.76	0.03777	0.00526	0.16745	0.17371
																						9.8	-0.01245	0.00518	0.17154	0.17355
																						9.84	0.03181	0.0051	0.17896	0.17338
																						9.88	0.00151	0.00502	0.14091	0.17321
																						9.92	0.01786	0.00495	0.17955	0.17304
																						9.96	-0.02058	0.00487	0.20965	0.17287
																						10	-0.01313	0.00479	0.20955	0.17271
																						10.04	0.0157	0.00472	0.18756	0.17254
																						10.08	0.00989	0.00465	0.1493	0.17237
																						10.12	-0.00166	0.00458	0.18553	0.17221
																						10.16	-0.00709	0.0045	0.2038	0.17204
																						10.2	0.00676	0.00443	0.21912	0.17187
																						10.24	-0.04216	0.00436	0.14281	0.17171
																						10.28	-0.02422	0.00429	0.1658	0.17155
																						10.32	-0.01298	0.00422	0.20746	0.17138
																						10.36	0.00159	0.00415	0.15774	0.17122
																						10.4	-0.01493	0.00408	0.19721	0.17105
																						10.44	-0.00794	0.00401	0.14843	0.17089
																						10.48	0.01399	0.00395	0.17402	0.17073
																						10.52	-0.03125	0.00388	0.15297	0.17056
																						10.56	-0.01882	0.00381	0.18832	0.1704
																						10.6	0.03323	0.00375	0.18155	0.17024
																						10.64	-0.01391	0.00369	0.1782	0.17007
																						10.68	-0.00388	0.00362	0.17113	0.16991
																						10.72	0.03743	0.00356	0.1961	0.16974
																						10.76	0.04366	0.0035	0.17039	0.16958
																						10.8	0.01467	0.00344	0.17523	0.16942
																						10.84	0.02438	0.00338	0.14655	0.16926
																						10.88	-0.01846	0.00332	0.13588	0.1691
																						10.92	0.02514	0.00326	0.16173	0.16893
																						10.96	0.02206	0.0032	0.14074	0.16877
																						11	0.02133	0.00314	0.1933	0.16861
																						11.04	0.00834	0.00309	0.18865	0.16845
																						11.08	-0.02594	0.00302	0.18636	0.16829
																						11.12	-0.01486	0.00297	0.16972	0.16813
																						11.16	-0.00667	0.00291	0.18341	0.16797
																						11.2	0.02306	0.00286	0.15378	0.16781
																						11.24	-0.05123	0.0028	0.16946	0.16765
																						11.28	0.02593	0.00274	0.14122	0.16749
																						11.32	-0.00262	0.00269	0.1733	0.16734
																						11.36	0.03867	0.00264	0.14815	0.16717
																						11.4	0.01429	0.00259	0.22167	0.16701
																						11.44	-0.01278	0.00253	0.15212	0.16686
																						11.48	0.04122	0.00249	0.16943	0.16669
																						11.52	0.03121	0.00243	0.20662	0.16654
																						11.56	-0.01873	0.00238	0.16703	0.16638
																						11.6	-0.00968	0.00233	0.1861	0.16621
																						11.64	0.02657	0.00227	0.17619	0.16606
																						11.68	0.00672	0.00224	0.16964	0.1659
																						11.72	-0.01706	0.00218	0.12897	0.16575
																						11.76	0.04644	0.00214	0.1151	0.16559
																						11.8	0.01051	0.00209	0.17204	0.16544
																						11.84	-0.03791	0.00204	0.08903	0.16528
																						11.88	0.01673	0.002	0.21578	0.16512
																						11.92	0.00661	0.00194	0.13158	0.16496
																						11.96	-0.01959	0.0019	0.19293	0.1648
																						12	-0.05704	0.00185	0.2049	0.16465
																						12.04	-0.02118	0.00181	0.17677	0.1645
																						12.08	-0.00111	0.00177	0.20081	0.16434
																						12.12	0.05537	0.00172	0.13049	0.16419
																						12.16	0.03327	0.00168	0.17448	0.16402
																						12.2	0.01059	0.00163	0.16044	0.16388
																						12.24	-0.00721	0.00159	0.12775	0.16372
																						12.28	0.05537	0.00156	0.20611	0.16356
																						12.32	0.01762	0.00151	0.20464	0.1634
																						12.36	0.0198	0.00146	0.12352	0.16325
																						12.4	0.00484	0.00143	0.17791	0.1631
																						12.44	0.02563	0.00139	0.19444	0.16295
																						12.48	0.04292	0.00134	0.15173	0.16279
																						12.52	-0.01799	0.00131	0.12936	0.16264
																						12.56	-0.00176	0.00125	0.19239	0.16249
																						12.6	0.0141	0.00122	0.21959	0.16233
																						12.64	0.02941	0.00119	0.15936	0.16219
																						12.68	-0.00254	0.00114	0.17238	0.16203
																						12.72	-0.02112	0.00111	0.14655	0.16186
																						12.76	0.02419	0.00107	0.13178	0.16171
																						12.8	0.00121	0.00104	0.17827	0.16157
																						12.84	0.00187	0.000997531	0.13474	0.16141
																						12.88	-0.021	0.000958821	0.18942	0.16127
																						12.92	-0.00424	0.0009318	0.17282	0.16111
																						12.96	0.0192	0.000891093	0.18094	0.16096
																						13	0.06941	0.000862373	0.19903	0.16082
																						13.04	0.01823	0.000819629	0.22671	0.16067
																						13.08	0.07421	0.000789139	0.11774	0.1605
																						13.12	0.02512	0.000744279	0.16739	0.16037
																						13.16	-0.00716	0.000711948	0.15871	0.16021
																						13.2	-0.03883	0.000678764	0.17054	0.16005
																						13.24	-0.01737	0.000658715	0.09923	0.15991
																						13.28	-0.01221	0.000609739	0.12573	0.15977
																						13.32	-0.02977	0.000573863	0.1216	0.15961
																						13.36	-0.00841	0.000551572	0.13691	0.15946
																						13.4	-0.03437	0.000514003	0.16548	0.15932
																						13.44	0.00167	0.000490327	0.23	0.15915
																						13.48	-0.00841	0.000466025	0.1513	0.15901
																						13.52	-0.01374	0.000425881	0.18525	0.15885
																						13.56	-0.02801	0.00038471	0.20678	0.15872
																						13.6	0.03677	0.000358094	0.19724	0.15856
																						13.64	-0.00172	0.000330797	0.17886	0.15842
																						13.68	-0.06216	0.000302808	0.16672	0.15827
																						13.72	-0.01208	0.000274114	0.16352	0.15812
																						13.76	0.04266	0.000244714	0.11922	0.15796
																						13.8	0.04736	0.000214571	0.18642	0.15783
																						13.84	-0.0443	0.000183695	0.16783	0.15768
																						13.88	0.03286	0.000168962	0.2227	0.15754
																						13.92	-0.03125	0.000136754	0.23284	0.15738
																						13.96	-0.00145	0.000103772	0.17438	0.15722
																						14	-0.02588	6.99937e-05	0.13649	0.15709
																						14.04	0.01	5.31124e-05	0.16253	0.15694
																						14.08	-0.07294	1.79122e-05	0.20122	0.1568
																						14.12	0.01694	0	0.1436	0.15666
																						14.16	-0.0544	-1.83355e-05	0.20424	0.1565
																						14.2	-0.04013	-5.56514e-05	0.25726	0.15635
																						14.24	0.04785	-9.38421e-05	0.18959	0.15621
																						14.28	-0.01548	-0.000113934	0.15259	0.15607
																						14.32	0.03853	-0.000115274	0.19417	0.15594
																						14.36	-0.07037	-0.000155506	0.20093	0.15577
																						14.4	-0.04043	-0.000196661	0.13748	0.15562
																						14.44	-0.08384	-0.000198973	0.17963	0.15549
																						14.48	0.01564	-0.000221439	0.11772	0.15533
																						14.52	0.0805	-0.000244409	0.17123	0.15518
																						14.56	0.07774	-0.000288487	0.12212	0.15505
																						14.6	-0.056	-0.000291879	0.15347	0.15491
																						14.64	0.02863	-0.000337496	0.08486	0.15474
																						14.68	0.03961	-0.000362798	0.17018	0.15462
																						14.72	-0.01772	-0.000367052	0.175	0.15449
																						14.76	-0.07047	-0.000393211	0.1339	0.15432
																						14.8	0.02532	-0.000419936	0.12822	0.15418
																						14.84	0.03621	-0.000424866	0.13554	0.15404
																						14.88	-0.01743	-0.000452489	0.10921	0.15389
																						14.92	0.00252	-0.00048067	0.11777	0.15376
																						14.96	-0.00508	-0.000509483	0.11018	0.15363
																						15	0.02171	-0.000515464	0.1272	0.15344
																						15.04	0.0333	-0.00054523	0.21623	0.15333
																						15.08	-0.00974	-0.000575622	0.24427	0.15316
																						15.12	0.02898	-0.000582369	0.29545	0.15302
																						15.16	-0.03125	-0.000613753	0.10478	0.15288
																						15.2	-0.05606	-0.000620979	0.18761	0.15276
																						15.24	0.07078	-0.000653381	0.1863	0.15262
																						15.28	-0.00583	-0.000661056	0.20505	0.15245
																						15.32	-0.02864	-0.000694552	0.14112	0.15233
																						15.36	-0.00621	-0.00072873	0.19725	0.15222
																						15.4	-0.03612	-0.000710957	0.14401	0.15204
																						15.44	0.10554	-0.00074597	0.21847	0.15189
																						15.48	-0.03631	-0.000754717	0.19074	0.15176
																						15.52	0.05788	-0.000790837	0.16707	0.15161
																						15.56	-0.0059	-0.000800132	0.07398	0.15148
																						15.6	0.00498	-0.000809513	0.1	0.15135
																						15.64	-0.00599	-0.000847242	0.16956	0.15122
																						15.68	-0.04597	-0.000857192	0.21677	0.15106
																						15.72	-0.04011	-0.000867303	0.20927	0.1509
																						15.76	0.03212	-0.000906698	0.28629	0.15078
																						15.8	-0.05569	-0.000887784	0.13725	0.15063
																						15.84	0.1026	-0.000928116	0.20721	0.15053
																						15.88	-0.02148	-0.000938996	0.18463	0.15036
																						15.92	-0.02229	-0.000950046	0.10665	0.15023
																						15.96	0.00629	-0.000992217	0.2094	0.15008
																						16	0.00532	-0.000972488	0.22	0.14996
																						16.04	0.06878	-0.00102	0.18012	0.14982
																						16.08	-0.01945	-0.00103	0.11409	0.14968
																						16.12	0.04502	-0.00104	0.10251	0.14952
																						16.16	0.05943	-0.00105	0.14854	0.14937
																						16.2	0.03325	-0.00106	0.1795	0.14927
																						16.24	-0.02085	-0.00111	0.17929	0.14914
																						16.28	0.12095	-0.00112	0.14303	0.14897
																						16.32	-0.05056	-0.0011	0.0973	0.14882
																						16.36	-0.00543	-0.00115	0.14547	0.14868
																						16.4	0.03463	-0.00116	0.19544	0.14855
																						16.44	0.04084	-0.00114	0.2081	0.1484
																						16.48	0.03138	-0.00119	0.16456	0.14826
																						16.52	-0.0614	-0.0012	0.23286	0.14814
																						16.56	0.09606	-0.00122	0.09379	0.14803
																						16.6	0.06028	-0.00123	0.16285	0.14788
																						16.64	0.04785	-0.00125	0.30261	0.14776
																						16.68	0.06365	-0.00122	0.14776	0.1476
																						16.72	0.01124	-0.00124	0.19722	0.14748
																						16.76	0.08847	-0.00125	0.26382	0.14731
																						16.8	-0.02	-0.00127	0.11332	0.14721
																						16.84	0.00914	-0.00132	0.13679	0.14703
																						16.88	0.02451	-0.0013	0.20431	0.14693
																						16.92	0.03402	-0.00131	0.1838	0.1468
																						16.96	0.1516	-0.00137	0.10214	0.14663
																						17	-0.06024	-0.00134	0.30882	0.1465
																						17.04	0.03871	-0.00136	0.17757	0.14638
																						17.08	-0.000374251	-0.00138	0.24553	0.14624
																						17.12	0.05714	-0.00139	0.21833	0.14611
																						17.16	-0.00704	-0.00141	0.16155	0.14596
																						17.2	-0.04922	-0.00138	0.07398	0.14582
																						17.24	-0.06288	-0.00144	0.18966	0.14573
																						17.28	0.03486	-0.00146	0.17282	0.14554
																						17.32	0.09972	-0.00148	0.36188	0.14544
																						17.36	-0.0981	-0.00149	0.09613	0.14532
																						17.4	-0.000426985	-0.00146	0.1576	0.14516
																						17.44	-0.06775	-0.00148	0.09451	0.14503
																						17.48	0.15187	-0.0015	0.14126	0.14487
																						17.52	-0.13305	-0.00152	0.07573	0.14475
																						17.56	0.10606	-0.00153	0.19606	0.14465
																						17.6	0.05714	-0.0015	0.16573	0.14448
																						17.64	0.01067	-0.00152	0.14655	0.14432
																						17.68	0.03736	-0.00159	0.16352	0.14427
																						17.72	0.02839	-0.00155	0.19963	0.14413
																						17.76	-0.12438	-0.00157	0.17873	0.14397
																						17.8	0.02855	-0.00159	0.17658	0.14382
																						17.84	0.02698	-0.00161	0.23944	0.14373
																						17.88	-0.06606	-0.00163	0.06818	0.14361
																						17.92	0.11847	-0.00159	0.13049	0.14345
																						17.96	-0.02599	-0.00161	0.0407	0.14327
																						18	0.02829	-0.00163	0.22483	0.14314
																						18.04	-0.09239	-0.00165	0.16456	0.14303
																						18.08	0.13848	-0.00167	0.16456	0.14291
																						18.12	0.08989	-0.00169	0.14854	0.14283
																						18.16	0.05489	-0.00171	0.19353	0.14265
																						18.2	-0.0817	-0.00167	0.13848	0.1425
																						18.24	-0.07386	-0.00169	0.12257	0.14235
																						18.28	0.05714	-0.00171	0.15612	0.14231
																						18.32	-0.12333	-0.00167	0.13913	0.14209
																						18.36	-0.04175	-0.00175	0.25564	0.14198
																						18.4	-0.04881	-0.00177	0.10516	0.14188
																						18.44	-0.00225	-0.00173	0.19231	0.14174
																						18.48	0.09278	-0.00175	0.19164	0.14163
																						18.52	0.13278	-0.00177	0.10516	0.14188
																						18.56	0.0416	-0.00179	0.19231	0.14174
																						18.6	-0.08159	-0.00174	0.19164	0.14163
																						18.64	0.03903	-0.00183
																						18.68	-0.05769	-0.00178
																						18.72	0.05864	-0.0018
																						18.76	0.05831	-0.00182
																						18.8	-0.02381	-0.00185
																						18.84	0.09238	-0.0018
																						18.88	0.07012	-0.00189
																						18.92
																						18.96
																						19
																						19.04
																						19.08
																						19.12
																						19.16
																						19.2
																						19.24
																						19.28
[truncated: 1 more columns]

## Sheet: Figure 5
	Figure 5
5b					5c													5d							5e					5f						5g								5h, 5i
	Csat (µM)				Time (s)	Normalized Intensity								Mean	SD			G156E Droplet				G156E Droplet			Mean FRET efficiency (%)					N-to-86						N-to-108								N-to-148
	WT	156E			0	0.94282	0.9854	1	1	0.96688	0.92727	0.94232	0.99292	0.9697	0.02904			Time (ms)	Normalized Autocorrelation	Fitted		Diffusion time (ms)			N-to-86	N-to-108	N-to-148			FRET Efficiency	Probability	FRET Efficiency	Gaussian fit			FRET Efficiency	Probability	FRET Efficiency	Fit Peak 1	Fit Peak 2	Cumulative Fit Peak			FRET Efficiency	Probability	FRET Efficiency	Fit Peak 1	Fit Peak 2	Cumulative Fit Peak
	75.19	107.42			0.64437	0.95241	0.98734	0.99276	0.9791	1	0.98762	0.95189	0.99843	0.9812	0.01911			0.00205	1.04926	0.99999		70			52.24	74.77	28.9			0	0	0	0.03778			0	0.00716	0	0.07993	0.07993	0.07993			-0.1	0	-0.1	-0.02601	-0.39186	-0.00458
	71.25	111			1.32051	0.97462	0.98047	0.99486	0.9662	0.97012	1	0.94647	1	0.97909	0.01873			0.00225	1.77622	0.99997		69			62.68	77.64	30.28			0.03077	0.05346	0.12012	0.0382			0.03077	0	0.12012	0.07993	0.07993	0.07993			-0.07045	0.08523	-0.0987	-0.02304	-0.39162	-0.00137
	75.19	103.84			1.96487	0.97875	0.99837	0.99314	0.97011	0.9804	0.97004	1	0.97216	0.98287	0.01256			0.00245	1.13547	0.99996		66			65.48	71.11	24.76			0.06154	0.08019	0.24024	0.03862			0.06154	0.02863	0.24024	0.07993	0.07993	0.07993			-0.04091	0.17614	-0.0974	-0.02007	-0.39137	0.00185
	75.19	103.84			2.6569	1	1	0.99841	0.95118	0.97991	0.96764	0.90222	0.95206	0.96893	0.03375			0.00265	0.81068	0.99994		65			66	65.24	23.41			0.09231	0.09478	0.36036	0.03905			0.09231	0.05335	0.36036	0.07993	0.07993	0.07993			-0.01136	0.1875	-0.0961	-0.01708	-0.39113	0.00509
	78.77	107.42			6.15388	0	0	0	0	0	0	0	0	0	0			0.00285	1.00397	0.99993		66			64.48	69.48	31.37			0.12308	0.1616	0.48048	0.03948			0.12308	0.06506	0.48048	0.07993	0.07993	0.07993			0.01818	0.28598	-0.09479	-0.01407	-0.39087	0.00834
	71.6	107.42			6.81413	0.04375	0.03251	0.0764	0.07668	0.09359	0.11558	0.06884	0.03531	0.06783	0.02923			0.00305	1.05246	0.99991					54.66	75.35	29.13			0.15385	0.22965	0.6006	0.03992			0.15385	0.06376	0.6006	0.07993	0.07993	0.07993			0.04773	0.47538	-0.09349	-0.01106	-0.39062	0.01161
	71.6	107.42			7.45849	0.07692	0.0564	0.12627	0.12637	0.1658	0.20642	0.13693	0.09508	0.12378	0.04832			0.00335	1.40171	0.99989					56.76	67.18	29.8			0.18462	0.21385	0.72072	0.04036			0.18462	0.08263	0.72072	0.07993	0.07993	0.07993			0.07727	0.51136	-0.09219	-0.00804	-0.39036	0.01489
	75.19	103.84			8.10286	0.11241	0.09127	0.16981	0.17164	0.19462	0.24222	0.22477	0.12294	0.16621	0.05404			0.00375	1.474	0.99986					56.9	64.34	25.62			0.21538	0.32321	0.84084	0.0408			0.21538	0.07417	0.84084	0.07994	0.07993	0.07994			0.10682	0.64583	-0.09089	-0.005	-0.39011	0.01818
	75.19	107.42			8.73134	0.13626	0.10816	0.20902	0.21405	0.24712	0.33135	0.23846	0.16297	0.20593	0.07053			0.00415	0.89686	0.99983					51.57	61.71	25			0.24615	0.28554	0.96096	0.04125			0.24615	0.09044	0.96096	0.07994	0.07993	0.07994			0.13636	0.67424	-0.08959	-0.00196	-0.38984	0.02149
					9.3757	0.16725	0.12584	0.23927	0.2477	0.27359	0.34621	0.29498	0.17939	0.23428	0.07293			0.00455	1.03251	0.9998					53.39	70.92	21.23			0.27692	0.36209	1.08108	0.04171			0.27692	0.1067	1.08108	0.07994	0.07993	0.07994			0.16591	0.72727	-0.08829	0.0011	-0.38958	0.02481
					10.0201	0.19502	0.14138	0.25005	0.28287	0.33629	0.36689	0.32531	0.24078	0.26732	0.07594			0.00495	0.97893	0.99977					59.44	74.34	30.3			0.30769	0.41191	1.2012	0.04217			0.30769	0.11971	1.2012	0.07994	0.07993	0.07994			0.19545	0.86553	-0.08699	0.00416	-0.38931	0.02814
					10.6644	0.20541	0.15534	0.27287	0.29578	0.34527	0.40596	0.35752	0.25791	0.28701	0.08249			0.00535	0.81832	0.99974					50.57	67.35	28.25			0.33846	0.40583	1.32132	0.04263			0.33846	0.12622	1.32132	0.07994	0.07993	0.07994			0.225	0.8447	-0.08569	0.00724	-0.38904	0.03149
					11.3406	0.22562	0.17339	0.28636	0.29904	0.38621	0.39755	0.39375	0.3035	0.30818	0.08191			0.00575	0.84644	0.99971					50.98	--	25.21			0.36923	0.49939	1.44144	0.0431			0.36923	0.11841	1.44144	0.07994	0.07993	0.07994			0.25455	0.87121	-0.08438	0.01033	-0.38877	0.03485
					11.9849	0.23236	0.19573	0.28674	0.31256	0.39157	0.45355	0.4371	0.3276	0.32965	0.09279			0.00615	1.09988	0.99968										0.4	0.50425	1.56156	0.04357			0.4	0.14183	1.56156	0.07994	0.07993	0.07994			0.28409	0.95076	-0.08308	0.01343	-0.3885	0.03822
					12.6134	0.25245	0.19548	0.30913	0.31236	0.3861	0.47549	0.47985	0.33512	0.34325	0.10018			0.00655	1.01753	0.99965										0.43077	0.60389	1.68168	0.04405			0.43077	0.17176	1.68168	0.07994	0.07993	0.07994			0.31364	0.96023	-0.08178	0.01654	-0.38822	0.04161
					13.2578	0.27072	0.21797	0.31575	0.36056	0.4061	0.4711	0.42189	0.33842	0.35032	0.08291			0.00715	1.14811	0.9996										0.46154	0.67072	1.8018	0.04453			0.46154	0.13403	1.8018	0.07994	0.07993	0.07994			0.34318	0.98485	-0.08048	0.01966	-0.38794	0.04501
					13.9498	0.26918	0.22502	0.33319	0.34854	0.4155	0.5547	0.4489	0.38287	0.37224	0.10388			0.00795	1.03716	0.99954										0.49231	0.69988	1.92192	0.04502			0.49231	0.1581	1.92192	0.07994	0.07993	0.07994			0.37273	0.97159	-0.07918	0.02278	-0.38766	0.04842
					14.6418	0.29878	0.24124	0.33778	0.36645	0.42881	0.51438	0.48002	0.39226	0.38246	0.09131			0.00875	0.85509	0.99948										0.52308	0.78858	2.04204	0.04551			0.52308	0.1555	2.04204	0.07994	0.07993	0.07994			0.40227	1	-0.07788	0.02592	-0.38737	0.05184
					15.318	0.28813	0.24391	0.33325	0.35277	0.44133	0.50321	0.51931	0.37013	0.3815	0.09879			0.00955	1.14003	0.99942										0.55385	0.91373	2.16216	0.04601			0.55385	0.18998	2.16216	0.07994	0.07993	0.07994			0.43182	0.98106	-0.07658	0.02907	-0.38709	0.05528
					15.9624	0.30495	0.26102	0.3472	0.36275	0.43629	0.50245	0.52152	0.42132	0.39469	0.09207			0.01035	1.03633	0.99936										0.58462	0.94654	2.28228	0.04651			0.58462	0.17111	2.28228	0.07994	0.07993	0.07994			0.46136	0.92614	-0.07528	0.03223	-0.3868	0.05873
					16.6067	0.3128	0.24741	0.35595	0.38638	0.4726	0.557	0.56693	0.40736	0.4133	0.11303			0.01115	0.99407	0.9993										0.61538	0.94168	2.4024	0.04702			0.61538	0.20234	2.4024	0.07994	0.07993	0.07994			0.49091	0.91288	-0.07397	0.0354	-0.3865	0.06219
					17.2829	0.32845	0.27128	0.35385	0.40516	0.47559	0.58021	0.53412	0.4095	0.41977	0.10487			0.01195	0.93804	0.99924										0.64615	1	2.52252	0.04754			0.64615	0.23422	2.52252	0.07994	0.07993	0.07994			0.52045	0.87689	-0.07267	0.03858	-0.38621	0.06566
					17.9749	0.33782	0.28809	0.36184	0.38731	0.50023	0.54739	0.5466	0.43392	0.4254	0.09802			0.01275	1.3015	0.99918										0.67692	0.89429	2.64264	0.04805			0.67692	0.25309	2.64264	0.07994	0.07993	0.07994			0.55	0.75568	-0.07137	0.04177	-0.38591	0.06915
					18.651	0.33588	0.27717	0.37563	0.39806	0.50013	0.58008	0.54614	0.47208	0.43565	0.10599			0.01355	1.16955	0.99912										0.70769	0.89307	2.76276	0.04858			0.70769	0.29798	2.76276	0.07994	0.07993	0.07994			0.57955	0.9072	-0.07007	0.04496	-0.38561	0.07265
					19.2954	0.34648	0.29353	0.38639	0.39937	0.49962	0.58701	0.57857	0.46864	0.44495	0.10671			0.01475	0.93148	0.99903										0.73846	0.85541	2.88288	0.04911			0.73846	0.30384	2.88288	0.07994	0.07993	0.07994			0.60909	0.8447	-0.06877	0.04817	-0.3853	0.07616
					19.9239	0.35164	0.28134	0.37007	0.42029	0.50493	0.58816	0.57191	0.48192	0.44628	0.10906			0.01635	0.9411	0.99891										0.76923	0.82625	3.003	0.04964			0.76923	0.39232	3.003	0.07994	0.07993	0.07994			0.63864	0.86742	-0.06747	0.05139	-0.38499	0.07968
					20.5682	0.36939	0.30734	0.38163	0.41527	0.5393	0.58183	0.61851	0.49879	0.46401	0.11167			0.01795	0.99218	0.99879										0.8	0.76914	3.12312	0.05018			0.8	0.45088	3.12312	0.07994	0.07993	0.07994			0.66818	0.8125	-0.06617	0.05461	-0.38468	0.08322
					21.1967	0.37346	0.30326	0.39412	0.42847	0.53358	0.62729	0.57081	0.50366	0.46683	0.10994			0.01955	1.00667	0.99867										0.83077	0.68044	3.24324	0.05072			0.83077	0.47365	3.24324	0.07994	0.07993	0.07994			0.69773	0.75758	-0.06486	0.05784	-0.38437	0.08677
					21.8411	0.39336	0.30407	0.4039	0.44815	0.5271	0.62865	0.56771	0.51413	0.47338	0.10562			0.02115	1.12358	0.99855										0.86154	0.70474	3.36336	0.05127			0.86154	0.55107	3.36336	0.07994	0.07993	0.07994			0.72727	0.78598	-0.06356	0.06109	-0.38405	0.09032
					22.4855	0.38511	0.339	0.40718	0.46275	0.51875	0.6255	0.61069	0.50542	0.4818	0.10341			0.02275	0.99717	0.99843										0.89231	0.57837	3.48348	0.05183			0.89231	0.62004	3.48348	0.07994	0.07993	0.07994			0.75682	0.82576	-0.06226	0.06434	-0.38373	0.09389
					23.1775	0.39548	0.32418	0.40477	0.44322	0.54057	0.60825	0.64809	0.52003	0.48557	0.11223			0.02435	0.89509	0.99831										0.92308	0.5164	3.6036	0.05239			0.92308	0.69746	3.6036	0.07994	0.07993	0.07994			0.78636	0.7178	-0.06096	0.06759	-0.38341	0.09748
					23.8536	0.3881	0.32465	0.42982	0.45483	0.55972	0.6284	0.61431	0.564	0.49548	0.11167			0.02595	0.96119	0.99819										0.95385	0.47145	3.72372	0.05296			0.95385	0.77944	3.72372	0.07994	0.07993	0.07994			0.81591	0.73106	-0.05966	0.07086	-0.38309	0.10107
					24.5456	0.39377	0.3217	0.41486	0.44868	0.56313	0.62673	0.68069	0.5437	0.49916	0.12396			0.02755	1.02045	0.99807										0.98462	0.29283	3.84384	0.05353			0.98462	0.74496	3.84384	0.07994	0.07993	0.07994			0.84545	0.67045	-0.05836	0.07414	-0.38276	0.10467
					25.2218	0.41738	0.3255	0.41659	0.43966	0.53472	0.62403	0.6338	0.54208	0.49172	0.10928			0.02995	0.95869	0.99789										1.01538	0.32078	3.96396	0.05411			1.01538	1	3.96396	0.07994	0.07993	0.07994			0.875	0.66667	-0.05706	0.07742	-0.38243	0.10829
					25.8662	0.41737	0.32643	0.42592	0.42888	0.56392	0.64403	0.62957	0.55613	0.49903	0.11481			0.03315	1.03349	0.99766										1.04615	0.22722	4.08408	0.05469			1.04615	0.75732	4.08408	0.07994	0.07993	0.07994			0.90455	0.60417	-0.05576	0.08071	-0.38209	0.11191
					26.5105	0.41449	0.33008	0.4316	0.45266	0.56756	0.66824	0.65351	0.56904	0.5109	0.12151			0.03635	1.10097	0.99742										1.07692	0.19441	4.2042	0.05528			1.07692	0.63696	4.2042	0.07994	0.07993	0.07994			0.93409	0.58333	-0.05445	0.08401	-0.38175	0.11555
					27.139	0.41441	0.34725	0.43416	0.45091	0.55695	0.61247	0.70589	0.56765	0.51121	0.11908			0.03955	0.97474	0.99718										1.10769	0.09113	4.32432	0.05587			1.10769	0.43591	4.32432	0.07994	0.07993	0.07994			0.96364	0.50947	-0.05315	0.08732	-0.38141	0.1192
					27.7834	0.42591	0.3518	0.4352	0.4477	0.58106	0.67808	0.69172	0.56484	0.52204	0.12521			0.04275	1.02559	0.99695										1.13846	0.10328	4.44444	0.05647			1.13846	0.31945	4.44444	0.07994	0.07993	0.07994			0.99318	0.48864	-0.05185	0.09064	-0.38107	0.12286
					28.4118	0.42217	0.35235	0.43812	0.48244	0.58311	0.6714	0.64839	0.55903	0.51963	0.11383			0.04595	0.90491	0.99671										1.16923	0.02309	4.56456	0.05708			1.16923	0.21405	4.56456	0.07994	0.07993	0.07994			1.02273	0.36932	-0.05055	0.09396	-0.38072	0.12653
					29.0562	0.42377	0.35534	0.43545	0.44693	0.5687	0.67732	0.64404	0.57464	0.51577	0.11601			0.04915	1.11071	0.99647										1.2	0.04617	4.68468	0.05769			1.2	0.14314	4.68468	0.07994	0.07993	0.07994			1.05227	0.4375	-0.04925	0.09729	-0.38037	0.13021
					29.7482	0.41734	0.35551	0.43099	0.4633	0.59353	0.70628	0.69632	0.57168	0.52937	0.13196			0.05235	1.20623	0.99624												4.8048	0.05831					4.8048	0.07994	0.07993	0.07994			1.08182	0.3447	-0.04795	0.10063	-0.38002	0.1339
					30.4403	0.42078	0.35684	0.44857	0.46445	0.61637	0.6582	0.65836	0.61727	0.5301	0.12002			0.05555	0.97494	0.99601												4.92492	0.05893					4.92492	0.07994	0.07993	0.07994			1.11136	0.23864	-0.04665	0.10397	-0.37966	0.1376
					31.1164	0.46109	0.34905	0.44381	0.49991	0.57603	0.66099	0.71191	0.58774	0.53632	0.12025			0.06035	0.94258	0.99566												5.04505	0.05956					5.04505	0.07994	0.07993	0.07994			1.14091	0.21212	-0.04535	0.10732	-0.3793	0.14131
					31.7608	0.4409	0.36217	0.44794	0.4735	0.61639	0.67452	0.69951	0.58532	0.53753	0.12289			0.06675	0.95508	0.99519												5.16517	0.0602					5.16517	0.07994	0.07993	0.07994			1.17045	0.08902	-0.04404	0.11068	-0.37894	0.14503
					32.4528	0.46648	0.36559	0.46366	0.48097	0.61095	0.69088	0.65157	0.61678	0.54336	0.11414			0.07315	0.98762	0.99473												5.28529	0.06084					5.28529	0.07994	0.07993	0.07994			1.2	0.07008	-0.04274	0.11404	-0.37857	0.14876
					33.1289	0.44436	0.37367	0.44121	0.49293	0.61484	0.71826	0.68725	0.63149	0.5505	0.12836			0.07955	1.04188	0.99426												5.40541	0.06148					5.40541	0.07994	0.07993	0.07994					-0.04144	0.11741	-0.3782	0.1525
					33.7733	0.44098	0.39457	0.46002	0.49568	0.61209	0.68874	0.76364	0.56662	0.55279	0.12876			0.08595	1.05182	0.9938												5.52553	0.06214					5.52553	0.07994	0.07993	0.07994					-0.04014	0.12079	-0.37783	0.15625
					34.4177	0.45143	0.38813	0.4607	0.49649	0.615	0.7111	0.67672	0.62765	0.5534	0.11888			0.09235	1.04266	0.99335												5.64565	0.0628					5.64565	0.07994	0.07993	0.07994					-0.03884	0.12417	-0.37745	0.16001
					35.1097	0.45145	0.37769	0.45691	0.48119	0.63397	0.77434	0.72317	0.61118	0.56374	0.14263			0.09875	1.01523	0.99289												5.76577	0.06346					5.76577	0.07994	0.07993	0.07994					-0.03754	0.12756	-0.37707	0.16378
					35.7858	0.45744	0.38364	0.45723	0.50266	0.61995	0.71691	0.69491	0.62776	0.55756	0.12331			0.10515	0.92091	0.99244												5.88589	0.06413					5.88589	0.07995	0.07993	0.07995					-0.03624	0.13095	-0.37669	0.16756
					36.4302	0.45418	0.38406	0.45352	0.48275	0.64056	0.68776	0.64312	0.62073	0.54584	0.11418			0.11155	1.01213	0.99199												6.00601	0.06481					6.00601	0.07995	0.07993	0.07995					-0.03493	0.13435	-0.3763	0.17134
					37.0746	0.47105	0.3734	0.4636	0.50492	0.63004	0.721	0.67796	0.64433	0.56079	0.12358			0.12115	0.97715	0.99131												6.12613	0.0655					6.12613	0.07995	0.07993	0.07995					-0.03363	0.13776	-0.37591	0.17514
					37.7189	0.4696	0.39223	0.45896	0.51741	0.63583	0.69015	0.68238	0.64961	0.56202	0.11588			0.13395	0.9736	0.99042												6.24625	0.06619					6.24625	0.07995	0.07993	0.07995					-0.03233	0.14117	-0.37552	0.17894
					38.3474	0.48265	0.39446	0.48011	0.48195	0.65768	0.7465	0.7492	0.6439	0.57956	0.13626			0.14675	0.91247	0.98953												6.36637	0.06688					6.36637	0.07995	0.07993	0.07995					-0.03103	0.14458	-0.37512	0.18276
					38.9918	0.46974	0.40027	0.4743	0.50789	0.65931	0.736	0.71977	0.66728	0.57932	0.13017			0.15955	0.97241	0.98866												6.48649	0.06759					6.48649	0.07995	0.07993	0.07995					-0.02973	0.148	-0.37472	0.18658
					39.6203	0.49288	0.39232	0.46762	0.51174	0.65385	0.72767	0.73381	0.62028	0.57502	0.12674			0.17235	0.92681	0.98779												6.60661	0.0683					6.60661	0.07995	0.07993	0.07995					-0.02843	0.15143	-0.37431	0.19041
					40.3123	0.47505	0.40004	0.48451	0.50926	0.65454	0.72556	0.69488	0.6393	0.57289	0.11986			0.18515	1.01149	0.98692												6.72673	0.06901					6.72673	0.07995	0.07993	0.07995					-0.02713	0.15486	-0.3739	0.19425
					40.9884	0.47605	0.40187	0.47436	0.48415	0.63789	0.72226	0.67421	0.64416	0.56437	0.11803			0.19795	1.00691	0.98607												6.84685	0.06973					6.84685	0.07995	0.07993	0.07995					-0.02583	0.1583	-0.37349	0.19809
					41.6328	0.48019	0.41074	0.47424	0.49348	0.69046	0.74244	0.68162	0.65593	0.57864	0.12646			0.21075	0.95506	0.98522												6.96697	0.07046					6.96697	0.07995	0.07993	0.07995					-0.02452	0.16173	-0.37308	0.20195
					42.3089	0.48108	0.4089	0.48605	0.5012	0.64216	0.71306	0.73676	0.66535	0.57932	0.12394			0.22355	0.95185	0.98438												7.08709	0.0712					7.08709	0.07995	0.07993	0.07995					-0.02322	0.16518	-0.37266	0.20581
					42.9533	0.50748	0.42082	0.47498	0.49773	0.61779	0.724	0.73891	0.63706	0.57735	0.11893			0.24275	0.95596	0.98313												7.20721	0.07194					7.20721	0.07995	0.07993	0.07995					-0.02192	0.16862	-0.37224	0.20968
					43.5977	0.48732	0.42547	0.51106	0.49589	0.63621	0.74279	0.70891	0.63934	0.58087	0.11594			0.26835	0.95992	0.98149												7.32733	0.07269					7.32733	0.07995	0.07993	0.07995					-0.02062	0.17207	-0.37181	0.21356
					44.2738	0.49863	0.4151	0.49243	0.51418	0.65897	0.72294	0.6807	0.66886	0.58148	0.11371			0.29395	0.94462	0.97987												7.44745	0.07345					7.44745	0.07995	0.07993	0.07995					-0.01932	0.17553	-0.37138	0.21744
					44.9182	0.5033	0.41495	0.49219	0.53493	0.68512	0.76313	0.7136	0.65981	0.59588	0.12516			0.31955	0.92384	0.97828												7.56757	0.07421					7.56757	0.07995	0.07993	0.07995					-0.01802	0.17899	-0.37094	0.22133
					45.6102	0.5062	0.42175	0.47913	0.50279	0.67502	0.76053	0.75606	0.66171	0.5954	0.13311			0.34515	0.96299	0.97672												7.68769	0.07498					7.68769	0.07995	0.07993	0.07995					-0.01672	0.18245	-0.37051	0.22523
					46.2546	0.52493	0.418	0.49151	0.52165	0.6656	0.71218	0.6987	0.67798	0.58882	0.11236			0.37075	0.95751	0.97518												7.80781	0.07575					7.80781	0.07995	0.07993	0.07995					-0.01542	0.18591	-0.37006	0.22914
					46.8989	0.50265	0.41119	0.49237	0.52621	0.67213	0.73282	0.72752	0.69227	0.59464	0.1251			0.39635	0.9399	0.97368												7.92793	0.07654					7.92793	0.07995	0.07993	0.07995					-0.01411	0.18938	-0.36962	0.23305
					47.5751	0.49983	0.41225	0.51124	0.50443	0.66889	0.72726	0.70428	0.66207	0.58628	0.11739			0.42196	1.01359	0.97219												8.04805	0.07733					8.04805	0.07995	0.07993	0.07995					-0.01281	0.19285	-0.36917	0.23697
					48.2194	0.50042	0.41522	0.50388	0.52541	0.68202	0.73165	0.71589	0.68442	0.59486	0.12146			0.44756	0.96741	0.97072												8.16817	0.07812					8.16817	0.07996	0.07993	0.07996					-0.01151	0.19632	-0.36872	0.2409
					48.9115	0.5229	0.41844	0.49571	0.50967	0.6899	0.75505	0.76911	0.62176	0.59782	0.13044			0.48596	1.00795	0.96857												8.28829	0.07893					8.28829	0.07996	0.07993	0.07996					-0.01021	0.19979	-0.36826	0.24483
					49.5876	0.51186	0.43821	0.49027	0.51235	0.63979	0.76555	0.77082	0.66464	0.59919	0.12874			0.53716	0.96498	0.96578												8.40841	0.07974					8.40841	0.07996	0.07993	0.07996					-0.00891	0.20327	-0.3678	0.24876
					50.232	0.51557	0.42312	0.49861	0.51453	0.70136	0.72943	0.72723	0.6961	0.60074	0.12447			0.58836	0.97985	0.96307												8.52853	0.08055					8.52853	0.07996	0.07993	0.07996					-0.00761	0.20675	-0.36733	0.25271
					50.8605	0.53843	0.43549	0.48735	0.53146	0.6662	0.77002	0.73613	0.66763	0.60409	0.12218			0.63956	0.96029	0.96045												8.64865	0.08138					8.64865	0.07996	0.07993	0.07996					-0.00631	0.21023	-0.36686	0.25666
					51.5684	0.5548	0.43441	0.49732	0.53291	0.67925	0.74304	0.75635	0.68083	0.60986	0.12039			0.69076	0.9566	0.9579												8.76877	0.08221					8.76877	0.07996	0.07993	0.07996					-0.00501	0.21371	-0.36639	0.26061
					52.2445	0.52563	0.43114	0.47735	0.53112	0.67715	0.78854	0.79282	0.64502	0.6086	0.13833			0.74196	0.91936	0.95544												8.88889	0.08305					8.88889	0.07996	0.07993	0.07996					-0.0037	0.21719	-0.36591	0.26457
					52.8889	0.52432	0.42748	0.49818	0.52961	0.71795	0.75141	0.78807	0.69105	0.61601	0.13589			0.79316	0.97662	0.95305												9.00901	0.0839					9.00901	0.07996	0.07993	0.07996					-0.0024	0.22068	-0.36543	0.26854
					53.5809	0.53186	0.41484	0.51404	0.5205	0.69926	0.7356	0.70224	0.71259	0.60387	0.12182			0.84436	0.93972	0.95072												9.12913	0.08475					9.12913	0.07996	0.07993	0.07996					-0.0011	0.22416	-0.36495	0.27251
					54.257	0.53876	0.45226	0.5043	0.49978	0.69862	0.7524	0.77957	0.6981	0.61547	0.12966			0.89556	0.97362	0.94847												9.24925	0.08561					9.24925	0.07996	0.07993	0.07996					0.0002002	0.22765	-0.36446	0.27648
					54.9014	0.53654	0.44983	0.49725	0.53238	0.68148	0.76803	0.76795	0.67954	0.61412	0.12508			0.97236	0.92921	0.94521												9.36937	0.08648					9.36937	0.07996	0.07993	0.07996					0.0015	0.23114	-0.36396	0.28047
					55.5458	0.53928	0.45371	0.49583	0.53237	0.71686	0.75734	0.72637	0.68775	0.61369	0.12017			1.07476	0.96108	0.94107												9.48949	0.08735					9.48949	0.07996	0.07993	0.07996					0.0028	0.23462	-0.36347	0.28445
					56.1902	0.56359	0.4498	0.49552	0.51306	0.67676	0.78861	0.72219	0.66242	0.60899	0.12072			1.17716	0.9533	0.93715												9.60961	0.08824					9.60961	0.07997	0.07993	0.07997					0.0041	0.23811	-0.36296	0.28844
					56.8186	0.56658	0.43945	0.50609	0.5303	0.70236	0.77218	0.80019	0.69695	0.62677	0.13333			1.27957	0.96202	0.93345												9.72973	0.08913					9.72973	0.07997	0.07993	0.07997					0.00541	0.2416	-0.36246	0.29243
					57.463	0.56351	0.43936	0.5048	0.53277	0.72428	0.74199	0.79557	0.68806	0.62379	0.12972			1.38197	0.91771	0.92993												9.84985	0.09002					9.84985	0.07997	0.07993	0.07997					0.00671	0.24509	-0.36195	0.29643
					58.1074	0.55541	0.46524	0.51835	0.53547	0.71591	0.77991	0.753	0.69766	0.62762	0.12167			1.48437	0.94653	0.92659												9.96997	0.09093					9.96997	0.07997	0.07993	0.07997					0.00801	0.24857	-0.36143	0.30043
					58.7517	0.55159	0.47041	0.50863	0.522	0.69208	0.78641	0.73354	0.70539	0.62126	0.12078			1.58677	0.93755	0.92341												10.0901	0.09184					10.0901	0.07997	0.07993	0.07997					0.00931	0.25206	-0.36091	0.30444
					59.4279	0.56138	0.45935	0.49287	0.5378	0.72354	0.78117	0.77075	0.71939	0.63078	0.13122			1.68917	0.9532	0.92038												10.2102	0.09276					10.2102	0.07997	0.07993	0.07997					0.01061	0.25554	-0.36039	0.30845
					60.0722	0.55907	0.45984	0.51588	0.51418	0.72636	0.7601	0.77913	0.70173	0.62704	0.12759			1.79157	0.92968	0.91748												10.3303	0.09369					10.3303	0.07997	0.07993	0.07997					0.01191	0.25903	-0.35986	0.31246
					60.7643	0.54334	0.4418	0.50195	0.51284	0.70745	0.75209	0.75544	0.68793	0.61285	0.12575			1.94517	0.91996	0.91338												10.4505	0.09462					10.4505	0.07997	0.07993	0.07997					0.01321	0.26251	-0.35933	0.31647
					61.3927	0.53894	0.45713	0.50944	0.51412	0.69139	0.81163	0.76587	0.69978	0.62354	0.13411			2.14998	0.90124	0.90829												10.5706	0.09557					10.5706	0.07997	0.07993	0.07997					0.01451	0.26599	-0.35879	0.32049
					62.0371	0.56259	0.46222	0.50931	0.52556	0.71181	0.79221	0.75498	0.70848	0.6284	0.12701			2.35478	0.91124	0.90358												10.6907	0.09652					10.6907	0.07998	0.07993	0.07998					0.01582	0.26947	-0.35825	0.32451
					62.6815	0.57677	0.45803	0.51692	0.53723	0.71429	0.76725	0.77144	0.7126	0.63182	0.12337			2.55958	0.89097	0.89919												10.8108	0.09748					10.8108	0.07998	0.07993	0.07998					0.01712	0.27295	-0.35771	0.32854
					63.31	0.56542	0.4635	0.51069	0.54335	0.72992	0.79837	0.77589	0.72692	0.63926	0.132			2.76438	0.8956	0.89508												10.9309	0.09844					10.9309	0.07998	0.07993	0.07998					0.01842	0.27643	-0.35716	0.33256
					64.002	0.57833	0.44823	0.51909	0.54444	0.72877	0.78576	0.75541	0.72378	0.63548	0.12741			2.96919	0.8746	0.89121												11.0511	0.09942					11.0511	0.07998	0.07993	0.07998					0.01972	0.2799	-0.3566	0.33659
					64.6463	0.56398	0.46219	0.51358	0.54821	0.73181	0.77685	0.744	0.68318	0.62798	0.11981			3.17399	0.88339	0.88754												11.1712	0.1004					11.1712	0.07998	0.07993	0.07998					0.02102	0.28337	-0.35604	0.34062
					65.2748	0.56583	0.4714	0.52651	0.51663	0.7467	0.79378	0.77286	0.70875	0.63781	0.1306			3.37879	0.8885	0.88404												11.2913	0.10139					11.2913	0.07998	0.07993	0.07998					0.02232	0.28684	-0.35548	0.34465
					65.9668	0.57256	0.47836	0.533	0.55239	0.72842	0.74778	0.77623	0.69773	0.63581	0.11401			3.58359	0.84559	0.8807												11.4114	0.10238					11.4114	0.07998	0.07993	0.07998					0.02362	0.29031	-0.35491	0.34869
					66.6112	0.56892	0.45985	0.51959	0.54355	0.71172	0.74522	0.83596	0.69004	0.63436	0.12993			3.8908	0.86838	0.87591												11.5315	0.10339					11.5315	0.07999	0.07993	0.07999					0.02492	0.29377	-0.35434	0.35272
					67.2556	0.55707	0.479	0.50357	0.55443	0.72803	0.82342	0.81227	0.72814	0.64824	0.13991			4.3004	0.84925	0.86987												11.6517	0.1044					11.6517	0.07999	0.07993	0.07999					0.02623	0.29723	-0.35376	0.35676
					67.8841	0.57985	0.47153	0.54711	0.52792	0.73798	0.75733	0.77706	0.70771	0.63831	0.11947			4.71001	0.84198	0.86415												11.7718	0.10542					11.7718	0.07999	0.07993	0.07999					0.02753	0.30069	-0.35318	0.3608
					68.5761	0.59137	0.46996	0.50931	0.52984	0.75424	0.73929	0.77847	0.71011	0.63532	0.12382			5.11961	0.83177	0.85867												11.8919	0.10645					11.8919	0.07999	0.07993	0.07999					0.02883	0.30414	-0.35259	0.36484
					69.2681	0.57342	0.46812	0.52417	0.52113	0.74552	0.77699	0.74024	0.72537	0.63437	0.1245			5.52922	0.8421	0.85337												12.012	0.10749					12.012	0.07999	0.07993	0.07999					0.03013	0.30759	-0.352	0.36888
					69.9443	0.56801	0.46012	0.52014	0.52536	0.73434	0.77593	0.75205	0.70754	0.63044	0.12468			5.93882	0.8402	0.84822												12.1321	0.10854					12.1321	0.07999	0.07993	0.07999					0.03143	0.31103	-0.35141	0.37292
					70.5886	0.60246	0.46723	0.52442	0.53322	0.72365	0.81511	0.75444	0.74995	0.64631	0.13014			6.34843	0.81896	0.84319												12.2523	0.10959					12.2523	0.08	0.07993	0.08					0.03273	0.31447	-0.35081	0.37696
					71.233	0.59144	0.44824	0.52342	0.55223	0.73972	0.76382	0.76383	0.73936	0.64026	0.12587			6.75803	0.82541	0.83827												12.3724	0.11065					12.3724	0.08	0.07993	0.08					0.03403	0.31791	-0.3502	0.381
					71.9091	0.60483	0.45409	0.51613	0.53127	0.74275	0.7803	0.76973	0.69249	0.63645	0.12688			7.16764	0.83509	0.83343												12.4925	0.11172					12.4925	0.08	0.07993	0.08					0.03534	0.32134	-0.34959	0.38504
					72.5535	0.59295	0.47548	0.50177	0.56758	0.75563	0.79293	0.81844	0.74785	0.65658	0.13715			7.78204	0.82703	0.82631												12.6126	0.1128					12.6126	0.08	0.07993	0.08					0.03664	0.32476	-0.34897	0.38908
					73.1979	0.5839	0.4569	0.52472	0.55854	0.72804	0.79707	0.75049	0.71169	0.63892	0.12327			8.60125	0.83424	0.81705												12.7327	0.11389					12.7327	0.08	0.07993	0.08					0.03794	0.32818	-0.34835	0.39312
					73.874	0.59305	0.4745	0.52379	0.53253	0.72878	0.78913	0.77151	0.73613	0.64368	0.12604			9.42046	0.82792	0.80802												12.8529	0.11498					12.8529	0.08001	0.07993	0.08001					0.03924	0.3316	-0.34773	0.39716
					74.5184	0.58871	0.48686	0.52627	0.54166	0.74423	0.8348	0.7616	0.74159	0.65322	0.13159			10.2397	0.82398	0.7992												12.973	0.11609					12.973	0.08001	0.07993	0.08001					0.04054	0.33501	-0.3471	0.4012
					75.1627	0.60061	0.47913	0.53696	0.53921	0.75461	0.77893	0.7852	0.74838	0.65288	0.12657			11.0589	0.80625	0.79057												13.0931	0.1172					13.0931	0.08001	0.07993	0.08001					0.04184	0.33841	-0.34646	0.40524
					75.7912	0.59106	0.47702	0.51235	0.52775	0.70432	0.80105	0.80524	0.72747	0.64328	0.13245			11.8781	0.78945	0.78212												13.2132	0.11832					13.2132	0.08001	0.07993	0.08001					0.04314	0.34181	-0.34582	0.40927
					76.4356	0.58324	0.47797	0.50887	0.54649	0.72982	0.82857	0.81417	0.70679	0.64949	0.1379			12.6973	0.76624	0.77386												13.3333	0.11945					13.3333	0.08001	0.07993	0.08001					0.04444	0.3452	-0.34518	0.41331
					77.0799	0.61333	0.47234	0.50177	0.53974	0.73183	0.79283	0.75987	0.75769	0.64617	0.12966			13.5165	0.75314	0.76576												13.4535	0.12059					13.4535	0.08002	0.07993	0.08002					0.04575	0.34858	-0.34453	0.41734
					77.7243	0.61629	0.50213	0.50444	0.53271	0.74568	0.81505	0.81995	0.74804	0.66054	0.13729			14.3357	0.74868	0.75783												13.5736	0.12173					13.5736	0.08002	0.07993	0.08002					0.04705	0.35196	-0.34387	0.42137
					78.4005	0.59389	0.49222	0.54241	0.53546	0.74464	0.80171	0.79294	0.73638	0.65496	0.12672			15.5645	0.7284	0.74623												13.6937	0.12289					13.6937	0.08002	0.07993	0.08002					0.04835	0.35533	-0.34321	0.4254
					79.0448	0.61236	0.49464	0.52757	0.55871	0.77164	0.81806	0.78782	0.76138	0.66652	0.13155			17.203	0.7256	0.7313												13.8138	0.12405					13.8138	0.08002	0.07993	0.08002					0.04965	0.35869	-0.34255	0.42943
					79.6733	0.60474	0.48091	0.51662	0.54695	0.73348	0.81742	0.76767	0.75096	0.65234	0.12986			18.8414	0.72681	0.71694												13.9339	0.12522					13.9339	0.08003	0.07993	0.08003					0.05095	0.36204	-0.34188	0.43346
					80.3177	0.62095	0.49812	0.54167	0.53408	0.76911	0.83625	0.76745	0.73088	0.66231	0.12933			20.4798	0.72519	0.70312												14.0541	0.1264					14.0541	0.08003	0.07993	0.08003					0.05225	0.36539	-0.3412	0.43748
					81.0097	0.61254	0.50975	0.51867	0.52988	0.76477	0.81869	0.79912	0.71076	0.65802	0.13082			22.1182	0.69405	0.68982												14.1742	0.12759					14.1742	0.08003	0.07993	0.08003					0.05355	0.36873	-0.34052	0.4415
					81.7017	0.636	0.51774	0.53251	0.52989	0.73456	0.8279	0.77075	0.77911	0.66606	0.12756			23.7566	0.66414	0.677												14.2943	0.12879					14.2943	0.08003	0.07993	0.08003					0.05485	0.37206	-0.33983	0.44552
					82.3779	0.6257	0.50094	0.51637	0.56818	0.77169	0.83462	0.81847	0.74282	0.67235	0.13589			25.3951	0.65128	0.66464												14.4144	0.12999					14.4144	0.08004	0.07993	0.08004					0.05616	0.37538	-0.33914	0.44953
					83.0222	0.61562	0.48788	0.52195	0.5598	0.76373	0.83038	0.80653	0.75153	0.66718	0.13623			27.0335	0.65337	0.65272												14.5345	0.13121					14.5345	0.08004	0.07993	0.08004					0.05746	0.3787	-0.33845	0.45354
					83.7143	0.61875	0.49792	0.52651	0.55527	0.7298	0.80662	0.82027	0.73877	0.66174	0.12817			28.6719	0.64529	0.6412												14.6547	0.13243					14.6547	0.08004	0.07993	0.08004					0.05876	0.382	-0.33774	0.45755
					84.3427	0.61729	0.47027	0.53128	0.54798	0.74105	0.78823	0.77027	0.77621	0.65532	0.12842			31.1295	0.63601	0.62466												14.7748	0.13366					14.7748	0.08005	0.07993	0.08005					0.06006	0.3853	-0.33704	0.46155
					84.9871	0.61252	0.4941	0.52405	0.532	0.736	0.79918	0.79808	0.79268	0.66108	0.1344			34.4064	0.60155	0.60385												14.8949	0.1349					14.8949	0.08005	0.07993	0.08005					0.06136	0.38859	-0.33632	0.46555
					85.6791	0.60759	0.49392	0.53296	0.5556	0.76908	0.85629	0.86003	0.77047	0.68074	0.14956			37.6832	0.58862	0.58436												15.015	0.13615					15.015	0.08005	0.07993	0.08005					0.06266	0.39186	-0.33561	0.46955
					86.3076	0.60737	0.50451	0.52455	0.55883	0.7733	0.81524	0.81946	0.74121	0.66806	0.13308			40.96	0.57735	0.56606												15.1351	0.13741					15.1351	0.08006	0.07993	0.08006					0.06396	0.39513	-0.33488	0.47354
					86.952	0.63369	0.49973	0.51832	0.56901	0.78154	0.81929	0.80434	0.73529	0.67015	0.13123			44.2369	0.54642	0.54885												15.2553	0.13868					15.2553	0.08006	0.07993	0.08006					0.06527	0.39839	-0.33415	0.47753
					87.5804	0.61033	0.49987	0.52633	0.53942	0.73223	0.80882	0.80929	0.76207	0.66105	0.13124			47.5137	0.53429	0.53263												15.3754	0.13996					15.3754	0.08006	0.07993	0.08006					0.06657	0.40164	-0.33342	0.48151
					88.2725	0.63185	0.51051	0.53673	0.56136	0.75365	0.84722	0.81546	0.73908	0.67448	0.13127			50.7906	0.5308	0.51732												15.4955	0.14124					15.4955	0.08007	0.07993	0.08007					0.06787	0.40487	-0.33268	0.48548
					88.9168	0.64515	0.52226	0.53189	0.57268	0.75558	0.83797	0.79803	0.75224	0.67698	0.12496			54.0674	0.50142	0.50284												15.6156	0.14254					15.6156	0.08007	0.07993	0.08007					0.06917	0.4081	-0.33194	0.48946
					89.5612	0.6378	0.51578	0.51897	0.56393	0.77683	0.80654	0.77204	0.77509	0.67087	0.12558			57.3442	0.48793	0.48913												15.7357	0.14384					15.7357	0.08007	0.07993	0.08007					0.07047	0.41131	-0.33118	0.49342
					90.2374	0.61853	0.5104	0.5189	0.56099	0.73822	0.78207	0.79165	0.79337	0.66427	0.12525			62.2595	0.47635	0.46987												15.8559	0.14515					15.8559	0.08008	0.07993	0.08008					0.07177	0.41452	-0.33043	0.49738
					90.9294	0.63568	0.51308	0.52077	0.54758	0.73843	0.80984	0.78068	0.73233	0.6598	0.12107			68.8132	0.4528	0.44638												15.976	0.14648					15.976	0.08008	0.07993	0.08008					0.07307	0.41771	-0.32967	0.50134
					91.5737	0.63136	0.52268	0.52089	0.56182	0.74584	0.86362	0.78126	0.76781	0.67441	0.13211			75.3668	0.42211	0.42507												16.0961	0.14781					16.0961	0.08008	0.07993	0.08008					0.07437	0.42089	-0.3289	0.50529
					92.2181	0.62724	0.50994	0.53486	0.53688	0.71722	0.84831	0.86519	0.80385	0.68044	0.14765			81.9205	0.40369	0.40565												16.2162	0.14915					16.2162	0.08009	0.07993	0.08009					0.07568	0.42406	-0.32813	0.50923
					92.9101	0.59957	0.5029	0.54118	0.56134	0.80199	0.85857	0.81223	0.72934	0.67589	0.14027			88.4742	0.38079	0.38787												16.3363	0.1505					16.3363	0.08009	0.07993	0.08009					0.07698	0.42722	-0.32735	0.51316
					93.5863	0.62736	0.51316	0.53091	0.56781	0.75588	0.85654	0.79045	0.75243	0.67431	0.13067			95.0279	0.3657	0.37154												16.4565	0.15185					16.4565	0.0801	0.07993	0.0801					0.07828	0.43036	-0.32656	0.51709
					94.2306	0.61741	0.51584	0.54088	0.55203	0.77325	0.79816	0.80772	0.78932	0.67433	0.12943			101.582	0.35167	0.35649												16.5766	0.15322					16.5766	0.0801	0.07993	0.0801					0.07958	0.4335	-0.32577	0.52102
					94.9068	0.6408	0.52732	0.52719	0.56315	0.77791	0.84263	0.77057	0.79995	0.68119	0.13119			108.135	0.33513	0.34257												16.6967	0.1546					16.6967	0.08011	0.07993	0.08011					0.08088	0.43662	-0.32497	0.52493
					95.5988	0.63219	0.51374	0.53482	0.57438	0.7673	0.81521	0.78377	0.79419	0.67695	0.12638			114.689	0.32411	0.32966												16.8168	0.15598					16.8168	0.08011	0.07993	0.08011					0.08218	0.43972	-0.32417	0.52884
					96.2432	0.65038	0.5245	0.51779	0.56248	0.77739	0.81296	0.74393	0.78613	0.67195	0.12374			124.519	0.30803	0.31196												16.9369	0.15738					16.9369	0.08012	0.07993	0.08012					0.08348	0.44282	-0.32337	0.53274
					96.9352	0.64686	0.53003	0.54255	0.56664	0.76271	0.81023	0.79502	0.74209	0.67452	0.11709			137.627	0.28227	0.29102												17.0571	0.15878					17.0571	0.08012	0.07993	0.08012					0.08478	0.4459	-0.32255	0.53664
					97.6114	0.65676	0.53315	0.53802	0.57514	0.77171	0.81635	0.83751	0.78546	0.68926	0.12846			150.734	0.27228	0.27262												17.1772	0.1602					17.1772	0.08013	0.07993	0.08013					0.08609	0.44896	-0.32173	0.54052
					98.3034	0.6604	0.53035	0.51859	0.57107	0.73776	0.82309	0.84525	0.77428	0.6826	0.13128			163.842	0.26167	0.25633												17.2973	0.16162					17.2973	0.08013	0.07993	0.08013					0.08739	0.45202	-0.32091	0.5444
					98.9954	0.63921	0.5366	0.52831	0.5573	0.74284	0.81995	0.82092	0.74422	0.67367	0.12392			176.949	0.24385	0.24179												17.4174	0.16305					17.4174	0.08014	0.07993	0.08014					0.08869	0.45506	-0.32008	0.54827
					99.6874	0.63039	0.54921	0.52745	0.5708	0.78078	0.84792	0.80524	0.75325	0.68313	0.12767			190.056	0.23098	0.22875												17.5375	0.16449					17.5375	0.08014	0.07993	0.08014					0.08999	0.45808	-0.31924	0.55213
					100.332	0.63983	0.53779	0.52882	0.58359	0.76362	0.81883	0.84439	0.7734	0.68628	0.12856			203.164	0.22458	0.21699												17.6577	0.16594					17.6577	0.08015	0.07993	0.08015					0.09129	0.46109	-0.3184	0.55599
					101.008	0.64904	0.53999	0.52831	0.55066	0.76412	0.88929	0.82199	0.82043	0.69548	0.14597			216.271	0.22079	0.20631												17.7778	0.1674					17.7778	0.08015	0.07993	0.08015					0.09259	0.46409	-0.31755	0.55983
					101.652	0.64561	0.55122	0.54655	0.56878	0.77309	0.85325	0.81166	0.78391	0.69176	0.12742			229.378	0.20967	0.1966												17.8979	0.16887					17.8979	0.08016	0.07993	0.08016					0.09389	0.46707	-0.31669	0.56367
					102.297	0.63857	0.54673	0.5275	0.55875	0.80283	0.85384	0.78771	0.81641	0.69154	0.13726			249.039	0.20464	0.18354												18.018	0.17035					18.018	0.08016	0.07993	0.08016					0.0952	0.47003	-0.31583	0.56749
					102.989	0.65478	0.54273	0.52726	0.58015	0.76632	0.8234	0.82532	0.79105	0.68888	0.1274			275.254	0.18798	0.16849												18.1381	0.17184					18.1381	0.08017	0.07993	0.08017					0.0965	0.47298	-0.31496	0.57131
					103.665	0.64363	0.54169	0.53474	0.56086	0.75976	0.82483	0.77129	0.82113	0.68224	0.12609			301.469	0.17322	0.15559												18.2583	0.17334					18.2583	0.08018	0.07993	0.08018					0.0978	0.47591	-0.31409	0.57512
					104.309	0.64885	0.51281	0.54965	0.53643	0.75173	0.8623	0.8079	0.80595	0.68445	0.13988			327.683	0.15887	0.14443												18.3784	0.17484					18.3784	0.08018	0.07993	0.08018					0.0991	0.47883	-0.31321	0.57891
					104.954	0.66164	0.54909	0.5314	0.54817	0.75617	0.85831	0.8427	0.78736	0.69185	0.13701			353.898	0.1431	0.13467												18.4985	0.17636					18.4985	0.08019	0.07993	0.08019					0.1004	0.48174	-0.31233	0.5827
					105.63	0.64948	0.52876	0.54082	0.57971	0.76502	0.83775	0.79729	0.7683	0.68339	0.12352			380.113	0.14394	0.12607												18.6186	0.17789					18.6186	0.0802	0.07993	0.0802					0.1017	0.48462	-0.31143	0.58648
					106.274	0.64043	0.55024	0.53752	0.55635	0.78921	0.86136	0.80368	0.79177	0.69132	0.13394			406.328	0.13573	0.11843												18.7387	0.17942					18.7387	0.0802	0.07993	0.0802					0.103	0.48749	-0.31054	0.59025
					106.95	0.62442	0.53492	0.51959	0.53034	0.79062	0.83081	0.82608	0.78196	0.67984	0.14091			432.542	0.13244	0.11161												18.8589	0.18097					18.8589	0.08021	0.07993	0.08021					0.1043	0.49034	-0.30963	0.594
					107.595	0.65315	0.52789	0.56172	0.55653	0.75407	0.82847	0.81956	0.74579	0.6809	0.12214			458.757	0.12649	0.10548												18.979	0.18252					18.979	0.08022	0.07993	0.08022					0.10561	0.49318	-0.30872	0.59775
					108.239	0.65173	0.55043	0.55101	0.55266	0.78671	0.87683	0.80231	0.78497	0.69458	0.13355			498.079	0.1129	0.09736												19.0991	0.18408					19.0991	0.08022	0.07993	0.08022					0.10691	0.496	-0.30781	0.60148
					108.883	0.65889	0.51948	0.53432	0.56222	0.76922	0.84317	0.8074	0.75359	0.68104	0.12957			550.509	0.10556	0.08818												19.2192	0.18566					19.2192	0.08023	0.07993	0.08023					0.10821	0.4988	-0.30688	0.60521
					109.575	0.67996	0.56814	0.56142	0.57456	0.75856	0.8244	0.82639	0.77011	0.69544	0.11486			602.938	0.10557	0.08045												19.3393	0.18724					19.3393	0.08024	0.07993	0.08024					0.10951	0.50158	-0.30595	0.60892
					110.251	0.67238	0.56611	0.52658	0.54882	0.75358	0.85802	0.84116	0.77955	0.69328	0.13382			655.367	0.10367	0.07387												19.4595	0.18883					19.4595	0.08025	0.07993	0.08025					0.11081	0.50435	-0.30502	0.61262
					110.896	0.65549	0.55284	0.53752	0.56874	0.74044	0.83762	0.84583	0.7921	0.69132	0.12928			707.797	0.11663	0.06821												19.5796	0.19043					19.5796	0.08025	0.07993	0.08025					0.11211	0.5071	-0.30408	0.61631
					111.572	0.67454	0.5574	0.5413	0.55542	0.72407	0.84527	0.8382	0.78634	0.69032	0.12793			760.226	0.1028	0.06328												19.6997	0.19205					19.6997	0.08026	0.07993	0.08026					0.11341	0.50983	-0.30313	0.61999
					112.216	0.67078	0.56916	0.52813	0.56341	0.81651	0.8341	0.84655	0.76431	0.69912	0.13274			812.656	0.06183	0.05895												19.8198	0.19367					19.8198	0.08027	0.07993	0.08027					0.11471	0.51254	-0.30217	0.62365
					112.861	0.65412	0.53885	0.54131	0.57172	0.76326	0.85989	0.81779	0.78356	0.69131	0.13068			865.085	0.04693	0.05513												19.9399	0.1953					19.9399	0.08028	0.07993	0.08028					0.11602	0.51523	-0.30121	0.62731
					113.537	0.678	0.58224	0.52441	0.53792	0.76057	0.91363	0.80482	0.74422	0.69323	0.13801			917.515	0.05631	0.05172												20.0601	0.19694					20.0601	0.08029	0.07993	0.08029					0.11732	0.5179	-0.30024	0.63095
					114.181	0.66019	0.55311	0.52176	0.55211	0.74024	0.86041	0.81328	0.82043	0.69019	0.13665			996.159	0.03287	0.04727												20.1802	0.19859					20.1802	0.0803	0.07993	0.0803					0.11862	0.52056	-0.29927	0.63458
					114.873	0.66914	0.55694	0.53666	0.573	0.76847	0.85314	0.85196	0.78809	0.69967	0.13267			1101.02	0.02716	0.04229												20.3003	0.20025					20.3003	0.08031	0.07993	0.08031					0.11992	0.52319	-0.29829	0.63819
					115.549	0.68849	0.5537	0.53382	0.56028	0.79934	0.84471	0.80184	0.79453	0.69709	0.13023			1205.88	0.03231	0.03817												20.4204	0.20191					20.4204	0.08032	0.07993	0.08032					0.12122	0.52581	-0.2973	0.6418
					116.194	0.6492	0.57568	0.53282	0.56846	0.76964	0.84726	0.82197	0.78847	0.69419	0.12663			1310.74	0.044	0.03471												20.5405	0.20359					20.5405	0.08033	0.07993	0.08033					0.12252	0.5284	-0.29631	0.64539
					116.838	0.6678	0.55998	0.53296	0.56206	0.76907	0.8687	0.78646	0.8166	0.69545	0.13186			1415.59	0.00114	0.03175												20.6607	0.20528					20.6607	0.08034	0.07993	0.08034					0.12382	0.53098	-0.29531	0.64896
					117.514	0.6678	0.56389	0.54073	0.55877	0.74411	0.86462	0.85883	0.81166	0.7013	0.13711			1520.45	-0.05321	0.02921												20.7808	0.20698					20.7808	0.08035	0.07993	0.08035					0.12513	0.53354	-0.2943	0.65253
					118.159	0.66717	0.58302	0.534	0.56866	0.77988	0.83541	0.84272	0.79156	0.7003	0.12708			1625.31	-0.08678	0.02701												20.9009	0.20869					20.9009	0.08036	0.07993	0.08036					0.12643	0.53607	-0.29329	0.65608
					118.835	0.67788	0.58828	0.54512	0.54724	0.82206	0.8641	0.89193	0.81748	0.71926	0.14628			1730.17	-0.07245	0.02507												21.021	0.2104					21.021	0.08037	0.07993	0.08037					0.12773	0.53859	-0.29227	0.65961
					119.479	0.65408	0.60288	0.53939	0.55298	0.75149	0.8026	0.81923	0.83304	0.69446	0.12177			1835.03	-0.05298	0.02337												21.1411	0.21213					21.1411	0.08038	0.07993	0.08038					0.12903	0.54108	-0.29124	0.66313
					120.124	0.66205	0.58351	0.52627	0.56479	0.80858	0.82891	0.82421	0.83368	0.704	0.13366			1992.32	-0.09615	0.02116												21.2613	0.21386					21.2613	0.08039	0.07993	0.08039					0.13033	0.54356	-0.29021	0.66664
					120.8	0.67164	0.58159	0.53374	0.55397	0.79182	0.86063	0.80399	0.82059	0.70225	0.13274			2202.04	-0.10439	0.01872												21.3814	0.21561					21.3814	0.0804	0.07993	0.0804					0.13163	0.54601	-0.28917	0.67013
					121.444	0.67849	0.57844	0.5486	0.53556	0.77046	0.86986	0.8543	0.80158	0.70466	0.13783			2411.75	-0.086	0.01672												21.5015	0.21737					21.5015	0.08041	0.07993	0.08041					0.13293	0.54844	-0.28812	0.67361
					122.088	0.66815	0.58256	0.53449	0.56796	0.78547	0.86574	0.84344	0.79546	0.70541	0.13302			2621.47	-0.0914	0.01507												21.6216	0.21913					21.6216	0.08042	0.07993	0.08042					0.13423	0.55085	-0.28707	0.67707
					122.765	0.65878	0.5933	0.52985	0.56556	0.79582	0.91559	0.82116	0.80836	0.71105	0.14203			2831.19	-0.10802	0.01367												21.7417	0.2209					21.7417	0.08044	0.07993	0.08044					0.13554	0.55324	-0.28601	0.68052
					123.409	0.676	0.5752	0.5533	0.57556	0.79174	0.89989	0.83112	0.79629	0.71239	0.13457			3040.91	-0.09003	0.01248												21.8619	0.22269					21.8619	0.08045	0.07993	0.08045					0.13684	0.55561	-0.28494	0.68396
					124.085	0.66848	0.57808	0.55317	0.59019	0.77053	0.86608	0.82808	0.79773	0.70654	0.12401			3250.62	-0.10564	0.01146												21.982	0.22448					21.982	0.08046	0.07993	0.08046					0.13814	0.55795	-0.28387	0.68738
					124.729	0.66955	0.60467	0.53461	0.56685	0.82622	0.89727	0.84881	0.78824	0.71703	0.14018			3460.34	-0.12404	0.01057												22.1021	0.22628					22.1021	0.08047	0.07993	0.08047					0.13944	0.56027	-0.28279	0.69078
					125.374	0.67996	0.58845	0.53723	0.55329	0.79842	0.87497	0.84961	0.7994	0.71017	0.13763			3670.06	-0.06052	0.00979												22.2222	0.2281					22.2222	0.08049	0.07993	0.08049					0.14074	0.56257	-0.2817	0.69417
					126.05	0.67773	0.61428	0.53928	0.56347	0.81241	0.82837	0.86311	0.77426	0.70911	0.12699			3984.64	-0.05282	0.00879												22.3423	0.22992					22.3423	0.0805	0.07993	0.0805					0.14204	0.56485	-0.28061	0.69754
					126.742	0.68065	0.59629	0.52602	0.57735	0.78248	0.87458	0.84379	0.80157	0.71034	0.13302			4404.07	-0.04385	0.0077												22.4625	0.23175					22.4625	0.08051	0.07993	0.08051					0.14334	0.56711	-0.2795	0.70089
					127.37	0.66526	0.58617	0.52843	0.55609	0.79017	0.85947	0.87046	0.78056	0.70458	0.13797			4823.51	-0.08457	0.00682												22.5826	0.23359					22.5826	0.08053	0.07993	0.08053					0.14464	0.56934	-0.2784	0.70423
					128.015	0.71713	0.58589	0.54992	0.55665	0.80543	0.90463	0.86559	0.78354	0.7211	0.14153			5242.94	-0.0433	0.0061												22.7027	0.23544					22.7027	0.08054	0.07993	0.08054					0.14595	0.57155	-0.27728	0.70756
					128.707	0.68719	0.58739	0.53753	0.58474	0.79997	0.81955	0.82818	0.81921	0.70797	0.1236			5662.38	-0.03772	0.0055												22.8228	0.2373					22.8228	0.08056	0.07993	0.08056					0.14725	0.57373	-0.27616	0.71086
					129.399	0.69862	0.60002	0.53141	0.56538	0.76895	0.86111	0.84863	0.7998	0.70924	0.13018			6081.81	-0.11934	0.00499												22.9429	0.23917					22.9429	0.08057	0.07993	0.08057					0.14855	0.57589	-0.27503	0.71416
					130.075	0.70236	0.63345	0.55262	0.58093	0.81157	0.87913	0.81575	0.79842	0.72178	0.12198			6501.25	-0.13311	0.00455												23.0631	0.24105					23.0631	0.08059	0.07993	0.08059					0.14985	0.57803	-0.27389	0.71743
					130.719	0.68185	0.60563	0.565	0.58046	0.77284	0.83849	0.84386	0.81026	0.7123	0.11825			6920.68	-0.12886	0.00418												23.1832	0.24294					23.1832	0.0806	0.07993	0.0806					0.15115	0.58014	-0.27275	0.72069
					131.395	0.69762	0.60761	0.5382	0.574	0.78531	0.88787	0.82386	0.82637	0.71761	0.13202			7340.12		--												23.3033	0.24484					23.3033	0.08062	0.07993	0.08062					0.15245	0.58224	-0.2716	0.72393
					132.04	0.70082	0.5913	0.53561	0.57157	0.79748	0.88778	0.83539	0.81918	0.71739	0.13639			7969.27		--												23.4234	0.24675					23.4234	0.08064	0.07993	0.08064					0.15375	0.5843	-0.27044	0.72715
					132.732	0.69172	0.60321	0.5235	0.57795	0.73909	0.89966	0.86981	0.83756	0.71781	0.14248			8808.14		--												23.5435	0.24866					23.5435	0.08065	0.07993	0.08065					0.15506	0.58634	-0.26928	0.73036
					133.376	0.67958	0.58682	0.53859	0.54624	0.78698	0.89192	0.82246	0.83148	0.71051	0.14077			9647.01		--												23.6637	0.25059					23.6637	0.08067	0.07993	0.08067					0.15636	0.58836	-0.26811	0.73355
					134.068	0.68557	0.60386	0.53741	0.55415	0.78937	0.85879	0.88674	0.83195	0.71848	0.14138																	23.7838	0.25253					23.7838	0.08069	0.07993	0.08069					0.15766	0.59035	-0.26693	0.73672
					--																											23.9039	0.25447					23.9039	0.08071	0.07993	0.08071					0.15896	0.59232	-0.26574	0.73987
					--																											24.024	0.25643					24.024	0.08073	0.07993	0.08073					0.16026	0.59426	-0.26455	0.74301
					--																											24.1441	0.25839					24.1441	0.08074	0.07993	0.08074					0.16156	0.59618	-0.26335	0.74612
					--																											24.2643	0.26037					24.2643	0.08076	0.07993	0.08076					0.16286	0.59807	-0.26214	0.74922
																																24.3844	0.26235					24.3844	0.08078	0.07993	0.08078					0.16416	0.59994	-0.26093	0.7523
																																24.5045	0.26434					24.5045	0.0808	0.07993	0.0808					0.16547	0.60178	-0.2597	0.75537
																																24.6246	0.26634					24.6246	0.08082	0.07993	0.08082					0.16677	0.60359	-0.25848	0.75841
																																24.7447	0.26835					24.7447	0.08085	0.07993	0.08085					0.16807	0.60538	-0.25724	0.76144
																																24.8649	0.27037					24.8649	0.08087	0.07993	0.08087					0.16937	0.60715	-0.25599	0.76444
																																24.985	0.2724					24.985	0.08089	0.07993	0.08089					0.17067	0.60888	-0.25474	0.76743
																																25.1051	0.27444					25.1051	0.08091	0.07993	0.08091					0.17197	0.61059	-0.25349	0.7704
																																25.2252	0.27649					25.2252	0.08093	0.07993	0.08093					0.17327	0.61228	-0.25222	0.77335
																																25.3453	0.27854					25.3453	0.08096	0.07993	0.08096					0.17457	0.61394	-0.25095	0.77628
																																25.4655	0.28061					25.4655	0.08098	0.07993	0.08098					0.17588	0.61557	-0.24967	0.77919
																																25.5856	0.28269					25.5856	0.08101	0.07993	0.08101					0.17718	0.61717	-0.24838	0.78208
																																25.7057	0.28477					25.7057	0.08103	0.07993	0.08103					0.17848	0.61875	-0.24708	0.78495
																																25.8258	0.28686					25.8258	0.08106	0.07993	0.08106					0.17978	0.6203	-0.24578	0.78781
																																25.9459	0.28897					25.9459	0.08108	0.07993	0.08108					0.18108	0.62182	-0.24447	0.79064
																																26.0661	0.29108					26.0661	0.08111	0.07993	0.08111					0.18238	0.62331	-0.24315	0.79345
																																26.1862	0.2932					26.1862	0.08113	0.07993	0.08113					0.18368	0.62478	-0.24183	0.79624
																																26.3063	0.29533					26.3063	0.08116	0.07993	0.08116					0.18498	0.62622	-0.2405	0.79901
																																26.4264	0.29746					26.4264	0.08119	0.07993	0.08119					0.18629	0.62763	-0.23916	0.80176
																																26.5465	0.29961					26.5465	0.08122	0.07993	0.08122					0.18759	0.62901	-0.23781	0.8045
																																26.6667	0.30177					26.6667	0.08125	0.07993	0.08125					0.18889	0.63037	-0.23645	0.80721
																																26.7868	0.30393					26.7868	0.08128	0.07993	0.08128					0.19019	0.6317	-0.23509	0.8099
																																26.9069	0.3061					26.9069	0.08131	0.07993	0.08131					0.19149	0.63299	-0.23372	0.81256
																																27.027	0.30828					27.027	0.08134	0.07993	0.08134					0.19279	0.63426	-0.23234	0.81521
																																27.1471	0.31048					27.1471	0.08137	0.07993	0.08137					0.19409	0.63551	-0.23096	0.81784
																																27.2673	0.31267					27.2673	0.0814	0.07993	0.0814					0.1954	0.63672	-0.22957	0.82045
																																27.3874	0.31488					27.3874	0.08144	0.07993	0.08144					0.1967	0.6379	-0.22817	0.82303
																																27.5075	0.3171					27.5075	0.08147	0.07993	0.08147					0.198	0.63906	-0.22676	0.82559
																																27.6276	0.31932					27.6276	0.08151	0.07993	0.08151					0.1993	0.64019	-0.22534	0.82814
																																27.7477	0.32156					27.7477	0.08154	0.07993	0.08154					0.2006	0.64129	-0.22392	0.83066
																																27.8679	0.3238					27.8679	0.08158	0.07993	0.08158					0.2019	0.64235	-0.22249	0.83316
																																27.988	0.32605					27.988	0.08161	0.07993	0.08161					0.2032	0.64339	-0.22105	0.83564
																																28.1081	0.3283					28.1081	0.08165	0.07993	0.08165					0.2045	0.6444	-0.2196	0.83809
																																28.2282	0.33057					28.2282	0.08169	0.07993	0.08169					0.20581	0.64539	-0.21815	0.84053
																																28.3483	0.33285					28.3483	0.08173	0.07993	0.08173					0.20711	0.64634	-0.21669	0.84294
																																28.4685	0.33513					28.4685	0.08177	0.07993	0.08177					0.20841	0.64726	-0.21522	0.84533
																																28.5886	0.33742					28.5886	0.08181	0.07993	0.08181					0.20971	0.64815	-0.21374	0.8477
																																28.7087	0.33972					28.7087	0.08185	0.07993	0.08185					0.21101	0.64901	-0.21226	0.85005
																																28.8288	0.34203					28.8288	0.08189	0.07993	0.08189					0.21231	0.64985	-0.21077	0.85237
																																28.9489	0.34434					28.9489	0.08193	0.07993	0.08193					0.21361	0.65065	-0.20927	0.85468
																																29.0691	0.34666					29.0691	0.08198	0.07993	0.08198					0.21491	0.65142	-0.20776	0.85696
																																29.1892	0.34899					29.1892	0.08202	0.07993	0.08202					0.21622	0.65217	-0.20624	0.85922
																																29.3093	0.35133					29.3093	0.08207	0.07993	0.08207					0.21752	0.65288	-0.20472	0.86145
																																29.4294	0.35368					29.4294	0.08211	0.07993	0.08211					0.21882	0.65356	-0.20319	0.86367
																																29.5495	0.35603					29.5495	0.08216	0.07993	0.08216					0.22012	0.65422	-0.20165	0.86586
																																29.6697	0.3584					29.6697	0.08221	0.07993	0.08221					0.22142	0.65484	-0.2001	0.86803
																																29.7898	0.36076					29.7898	0.08226	0.07993	0.08226					0.22272	0.65543	-0.19855	0.87017
																																29.9099	0.36314					29.9099	0.08231	0.07993	0.08231					0.22402	0.65599	-0.19699	0.8723
																																30.03	0.36553					30.03	0.08236	0.07993	0.08236					0.22533	0.65653	-0.19542	0.8744
																																30.1502	0.36792					30.1502	0.08241	0.07993	0.08241					0.22663	0.65703	-0.19384	0.87648
																																30.2703	0.37032					30.2703	0.08246	0.07993	0.08246					0.22793	0.6575	-0.19225	0.87854
																																30.3904	0.37272					30.3904	0.08252	0.07993	0.08252					0.22923	0.65794	-0.19066	0.88057
																																30.5105	0.37514					30.5105	0.08257	0.07993	0.08257					0.23053	0.65835	-0.18906	0.88258
																																30.6306	0.37756					30.6306	0.08263	0.07993	0.08263					0.23183	0.65873	-0.18745	0.88457
																																30.7508	0.37998					30.7508	0.08269	0.07993	0.08269					0.23313	0.65908	-0.18584	0.88653
																																30.8709	0.38242					30.8709	0.08274	0.07993	0.08274					0.23443	0.6594	-0.18421	0.88848
																																30.991	0.38486					30.991	0.0828	0.07993	0.0828					0.23574	0.65968	-0.18258	0.8904
																																31.1111	0.38731					31.1111	0.08286	0.07993	0.08286					0.23704	0.65994	-0.18094	0.89229
																																31.2312	0.38976					31.2312	0.08293	0.07993	0.08293					0.23834	0.66017	-0.17929	0.89417
																																31.3514	0.39223					31.3514	0.08299	0.07993	0.08299					0.23964	0.66036	-0.17763	0.89602
																																31.4715	0.39469					31.4715	0.08305	0.07993	0.08305					0.24094	0.66053	-0.17597	0.89785
																																31.5916	0.39717					31.5916	0.08312	0.07993	0.08312					0.24224	0.66066	-0.1743	0.89965
																																31.7117	0.39965					31.7117	0.08318	0.07993	0.08318					0.24354	0.66076	-0.17262	0.90143
																																31.8318	0.40214					31.8318	0.08325	0.07993	0.08325					0.24484	0.66084	-0.17093	0.90319
																																31.952	0.40463					31.952	0.08332	0.07993	0.08332					0.24615	0.66088	-0.16924	0.90493
																																32.0721	0.40713					32.0721	0.08339	0.07993	0.08339					0.24745	0.66089	-0.16754	0.90664
																																32.1922	0.40964					32.1922	0.08346	0.07993	0.08346					0.24875	0.66087	-0.16583	0.90833
																																32.3123	0.41215					32.3123	0.08353	0.07993	0.08353					0.25005	0.66082	-0.16411	0.91
																																32.4324	0.41467					32.4324	0.08361	0.07993	0.08361					0.25135	0.66074	-0.16238	0.91165
																																32.5525	0.4172					32.5525	0.08368	0.07993	0.08368					0.25265	0.66063	-0.16065	0.91327
																																32.6727	0.41973					32.6727	0.08376	0.07993	0.08376					0.25395	0.66048	-0.15891	0.91487
																																32.7928	0.42227					32.7928	0.08384	0.07993	0.08384					0.25526	0.66031	-0.15716	0.91644
																																32.9129	0.42481					32.9129	0.08392	0.07993	0.08392					0.25656	0.6601	-0.1554	0.918
																																33.033	0.42736					33.033	0.084	0.07993	0.084					0.25786	0.65987	-0.15364	0.91953
																																33.1531	0.42991					33.1531	0.08408	0.07993	0.08408					0.25916	0.6596	-0.15186	0.92103
																																33.2733	0.43247					33.2733	0.08416	0.07993	0.08416					0.26046	0.65931	-0.15008	0.92252
																																33.3934	0.43504					33.3934	0.08425	0.07993	0.08425					0.26176	0.65898	-0.14829	0.92398
																																33.5135	0.43761					33.5135	0.08434	0.07993	0.08434					0.26306	0.65862	-0.1465	0.92542
																																33.6336	0.44018					33.6336	0.08443	0.07993	0.08443					0.26436	0.65823	-0.14469	0.92683
																																33.7537	0.44276					33.7537	0.08452	0.07993	0.08452					0.26567	0.65782	-0.14288	0.92823
																																33.8739	0.44535					33.8739	0.08461	0.07993	0.08461					0.26697	0.65737	-0.14106	0.9296
																																33.994	0.44794					33.994	0.0847	0.07993	0.0847					0.26827	0.65689	-0.13924	0.93094
																																34.1141	0.45053					34.1141	0.0848	0.07993	0.0848					0.26957	0.65638	-0.1374	0.93227
																																34.2342	0.45313					34.2342	0.08489	0.07993	0.08489					0.27087	0.65584	-0.13556	0.93357
																																34.3543	0.45574					34.3543	0.08499	0.07993	0.08499					0.27217	0.65527	-0.13371	0.93485
																																34.4745	0.45834					34.4745	0.08509	0.07993	0.08509					0.27347	0.65466	-0.13185	0.93611
																																34.5946	0.46096					34.5946	0.08519	0.07993	0.08519					0.27477	0.65403	-0.12999	0.93734
																																34.7147	0.46358					34.7147	0.0853	0.07993	0.0853					0.27608	0.65337	-0.12811	0.93855
																																34.8348	0.4662					34.8348	0.0854	0.07993	0.0854					0.27738	0.65268	-0.12623	0.93974
																																34.9549	0.46882					34.9549	0.08551	0.07993	0.08551					0.27868	0.65196	-0.12434	0.94091
																																35.0751	0.47145					35.0751	0.08562	0.07993	0.08562					0.27998	0.65121	-0.12245	0.94205
																																35.1952	0.47409					35.1952	0.08573	0.07993	0.08573					0.28128	0.65042	-0.12054	0.94317
																																35.3153	0.47673					35.3153	0.08584	0.07993	0.08584					0.28258	0.64961	-0.11863	0.94427
																																35.4354	0.47937					35.4354	0.08595	0.07993	0.08595					0.28388	0.64877	-0.11671	0.94535
																																35.5556	0.48201					35.5556	0.08607	0.07993	0.08607					0.28519	0.6479	-0.11478	0.94641
																																35.6757	0.48466					35.6757	0.08619	0.07993	0.08619					0.28649	0.647	-0.11285	0.94744
																																35.7958	0.48732					35.7958	0.08631	0.07993	0.08631					0.28779	0.64607	-0.11091	0.94845
																																35.9159	0.48997					35.9159	0.08643	0.07993	0.08643					0.28909	0.64511	-0.10896	0.94944
																																36.036	0.49263					36.036	0.08656	0.07993	0.08656					0.29039	0.64412	-0.107	0.95041
																																36.1562	0.4953					36.1562	0.08668	0.07993	0.08668					0.29169	0.6431	-0.10504	0.95135
																																36.2763	0.49796					36.2763	0.08681	0.07993	0.08681					0.29299	0.64205	-0.10307	0.95228
																																36.3964	0.50063					36.3964	0.08694	0.07993	0.08694					0.29429	0.64097	-0.10109	0.95318
																																36.5165	0.5033					36.5165	0.08708	0.07993	0.08708					0.2956	0.63987	-0.0991	0.95406
																																36.6366	0.50597					36.6366	0.08721	0.07993	0.08721					0.2969	0.63873	-0.0971	0.95492
																																36.7568	0.50865					36.7568	0.08735	0.07993	0.08735					0.2982	0.63757	-0.0951	0.95576
																																36.8769	0.51133					36.8769	0.08749	0.07993	0.08749					0.2995	0.63638	-0.09309	0.95657
																																36.997	0.51401					36.997	0.08763	0.07993	0.08763					0.3008	0.63515	-0.09108	0.95737
																																37.1171	0.5167					37.1171	0.08778	0.07993	0.08778					0.3021	0.6339	-0.08905	0.95814
																																37.2372	0.51938					37.2372	0.08792	0.07993	0.08792					0.3034	0.63263	-0.08702	0.9589
																																37.3574	0.52207					37.3574	0.08807	0.07993	0.08807					0.3047	0.63132	-0.08498	0.95963
[truncated: 688 more rows]

## Sheet: Supplementary Fig. 1
	Supplementary Fig. 1
[truncated: 73 more rows]

## Sheet: Supplementary Fig. 2
	Supplementary Fig. 2
[truncated: 1,002 more rows]

[truncated: 3 more sheets: Supplementary Fig. 3, Supplementary Fig. 4, Supplementary Fig. 5]
